# Supplementary material for: Virome of wild rats (Rattus norvegicus) captured far from pig farms in Jiangsu province of China reveals novel porcine circovirus type 2d (PCV2d) sequences
Source: Virol J. 2023 Mar 9;20:46. doi: 10.1186/s12985-023-02005-2 (PMC9997004; doi:10.1186/s12985-023-02005-2)
Supplement: Supplementary file 2 — Additional file 2: Data on detected viral genomic sequences [file 12985_2023_2005_MOESM2_ESM.txt]

>Js2021-RtAneV
GGGTGGCACCTTGGTGACGTGGCAGGGCGGGGATGGGCGTGAACACAGGCTTCTATATAAGGAGTGACAGTGACGAATGGCTGAGTTTATGCTGCCAGCGGTCGGCGGGGAAACACCGCCGAGCTCGTGGGCGGGTGCCGGAGGCCCAGCAAGGCTGAGGCCGGAGTCAAGGGGCAATTCGGGCACGAGCAGCTGAGCAGCCTGGGCAAGGATTTTATGGTTATGGCTTTTAATGCTAGTCTAGGTCAGGACGAGGACAGGTGGAAACTCATCATCCAGACCAGTCACATGCTATTTTGTGACTGTGGAGACTACGTGAAACACCTGCAGAGTATCCTGGGTCCCAAATGGCTCTCTACTTCCGGAGAAGAAGAAGAAGCTGGAGACCAAGGTGGAGAAGGAGAAACTCCTGGAGAAGATCCTACAGACGCGCTTTTGGCCGCCGCTCTAGACGCCGCACAAGAACTCGAAGGAGGTCCAGAATCCGGGTAAGAGTGCTGACCGAAAGGCAGCCTCGCTTCTGGAGGAGATGCACTATCCGGGGGTGGTGGCCTGTACTGATCACTGGCAGAAGGTATCCTTCTACCTCTGCAGCTGGGGATGATGCCACCACTCAGCTCCTGAGTTTCAAGCCTTTCCAACCTTTTGGAAGCAAACTCAGCAATGCATGGATCTACAGAGACTATGAGATAGTGCTAGGGGGCTTCTCTGCTGGTACTTTCAGCCTGCAATCTCTATACATGGAACACCTCATGTATAGAAACAGGTGGAGTCAAAGCAACTGTGGCTTTGACTTGGCAAGCTACCGGGGCACTAAGCTATACTTCCAGCCTCATCCTAACTATGACTACATTGTGCTAATTGATCCTGAGTATCGGAAATTCGAACAATGGATCAAACAGCCAATGCATCCAGCTGTGCTCATCACTCATCCTCAAAGCCGAATAATCAGAAGCATCACTCACGC
>Js2021-RtChuV_segment1
GAGCTTAGGAAGAAAAGAAATTGCCGTGAGAATAATAAACGCTGTATCGGCATTGGTTAGATAAGAGCTTTCTTGCTCGAGCTGGTTTAGAATTTTGTTTATTTCTTGTCTTTGCGGTAGTTATTTTGTGTCAGCTATGGCGCAGCACCTGCATAGTCCAGAACCACGAAACCAACACAGTCAGATAGCCATCAGACCAGATATGATCATAGAACATGGCCAGCACTCAACCGGTCGAGCCGTGATTCGTGAAGTCACGTATGATCGGAAACTTGATCGAGCATTGAGGGATACCTTCATGACACCGTTCTACTCGCGATGGAAGGCTGGTGATCTATACCCAGAAGAAGAGACCATCATAAATCATTTCAATGTAACATACGAGTCACATAACTTTCACACGGACGAAACATTGTGGGGCGTTATTTTGGAATACATTTTGAGACGAGGCAAAGTACCATCTGAGGCGCAAGCAAAATGTACCCCCGCTATGATGAACAGAGTATCCTGTCTTGCTCGTACTAATCTCAAACTCCAACTAGCGGCCAATCTAGAGACAGCCCCGGCTGATCACGCCAGAAAAATTGAGCCATTGTTCGAAAACTGGTGCCGTCAGCTCACAGTGTCATCGCTCCAGCTACAATTATTCCAGTTTGTGACATTTATCAGTCCACTAGTCAAGGCATCACAGTGCTACGTGTATCGTGTAGGTCCTACAGAAACCACAGCAGCTGCCAAACAGCGGTTTTGGAAACACCAAATGCGACCTTTCTTTCTCCATGGTAGTCACATTTACTTGTCTAGAGAGCTTCTATTCGTAGAGCTAGAGAATGGGAAAATATTTGCTCAGCCAACTGATATGATCTTGCTGTGGCACAACAAAGCGTGTGATATACTCTCGGTACTGTTAGCATCACAGACAATGTCAGGTGTATCACTGGTTCCTGAATTTTCAAGTATGGTCGAGTCATTTCTATCCATCGGGACATCAATCTTGCTAACATACAAGCATGATGCTTTTGCTATTTTCAAGTCTCTCGAAGCATTATGCATCGGTGAAACCCTCATCACACTCGAAGGACAAGCAAACAGCGGATTTTTACGCACAATTTGTCAAGATCTCCAGTCTGGCGTAGGTTTCAATTATTATGAGTCTGAGCTGCATTTGCTTCTCCACAATGCACCGATCCCTGAGCGGCATGAACTCTCATGTCTCAGCAAGGTGTTCGGACACCCTTTCGTAAATATGAAAGAAGGATCCTACAAGCTGTTCCAGAAGACCACGGAACCATACACCATTGACGTGTCGCATGTGAACATCGTGACATGTCATGTGAAGGAAAATTTCATTCGTAACTATATTCTCAGACACGGATCATGGCCTCCTGTATCATTTGACATGATGCACGAGGACCACCCCCTCAGGAGAGCACACGACACAGGACGCCAACCGAACGACCCCATGATAGAGCGCCAATATGGTCCAGTTCATATCGAAGACTACACGCGAGTTAATCTGATGAAATGTTTGGAGTTTGACCAGTTAGAAAATGTACTGCCCCACCTCAAAGACCGCACTATTTCTGTTTTGAGGTCAAGAGTATTTCGGACATATCTGGCAACATCACAGCAAACAGGGCAAGGAGCTTCGTGGCGCGACACGCGGCTACTTTTGGCATATCTTCTAAGTCCGAACGAAGCGCATGATCACTTGTCGTACTTGCACCAATACAACACATCTTCCGATTTAGAGGATTTGCTTGATTACCTTGTGATTCGCGTGGTGCCCAAAGAACGTGAGCTAAAGGAGGTCTATCGAGGATTCGGATGCAAAACATACGAGGATAGAATGCGCTCCATATGTCAGGAGCATAACGTAATGGATTTTCTCGAACGATATTCTGACGAGCAGGCTATGGCCATAACTGAATTGGATCTCCAGGAAAAGCTCGTTTCGTTCCGTCAGCTGTCAAAGGCCTATCCACGTCACAAGATCCTCAACGTTGTTATAGACGCTTCCGCTTGGAATAATAAATTCAGAGATGAGACGGTCAGGCCAGTGATGAAAGAAACCCTCGATTCCATCTACGGGACCACCATATTTGGCAAGACACATCTGGCGTATCAAAGATCACTGCTATATGTACCGGATAAGTGCGGGACTTGGTATTGGGAAGGTCAAGATGGTGGAATCGAGGGTTTAAATCAAGACACATGGGTTGTGGTCTATATAGCGCAAATAAAATCAGCGCTAGCAGAAGTGGAATTCCCCTATCATATTCTATGTAAGGGGGACGATGTTCGGGTGTGTTTCGCTATTCCACCTGCGGTATACTCGGCTCGATCGATGTCGGCGATTAGAGAGGATTTGGTGAGTAGAATTTCGAAAGCACTTGGAGGACTCGGGCATACGATAAAAAAGGAAGAGTCATACGGCTCAGAGACGTATTTTGCCTTTTCGAAGGCAGCGTCGATCAAGAGTATAGAGTTGCCTCAGACGCTGAGGAAGATTCAAAAGGTCTACGGTGCCTCGAACGCTTTCGTGGCGACGTTAGACGAATATATCGGATCAGCATACAGCAACGCTCATTCTTCGTGCAAAGTGGGGACTCAGACATGTGGCCCGTATTATGTAGCATGTTTTTGGTCGTACTGGCATATAATCAATACAAAGCAGTTTGCAGAATTACCAGATTCGCATCTAGTAGCGCTCCTTCTCGTGCCCAACATGCTCGGCGGCTTCCCGATCATCTATCTCCATAATATGGCCGTAAGAGCTGAGTCCGATTTGCTGCCTCCGTTTATCAGCATTTACAAATACTTGGAAAGAAAAGGGTCTCCTGTTGCTGTCCTGTTGAACCATTTTATGCGAGCCAAGCTGTATGCCAAAGACGAATTAATCACACTTTTGCATGATCCGTACGCTCTGCCTATCGAGAGGCCGCCAACGCCAGCGACTGTGATCAGGAATATGGTTCGATCGTTGTTACGCGATGTCATCTGCCGCGAGGAGGTAAGAGAGATAATTGATATGATAAGCTCTCATGCAACACGGTCTTTAATTGATGCCATTCTGTCCGCTAGACCTTTCCATGTGAAGATACTCTCCACCCTATTTTCTGCCACTCCCGAGGGAATTCTGGAAGAAATCGTGCGTAAGTTTGAATCATGTCGGAGCGTAATGGAGCTCCTCATAACAAGAGGTGGTATCAGAAAAGCTAGCAGAGCAGCGCGGGCAATCGTCCAAGCTGAGACGAAATTGCAAAATTGGAGGGTCATGAGGATAAACGGATGCTTCGATGCTAGTGTAGATGTACCCTTGCCAGCCCAGCAGGGTCTTTGTCCGACAGAAATAGCATGGAATTGGCGCGAGAAATCATGGGGGTTACCAATCCACGGCATAACGCAACCGCCCATGCAGCACATCATGAAATACACGGTTGCCGGATCGAGTGGAGGGGACAGATGGGCAGATAAACACCATTTTCATTATCATCTCCGACCTCCTTCGGTCACAGTGGACCCAGAGCACATTGCCCATTACTCAACAGGACTCTTGCGCCCGTTCCTCGGTCATACAACACGTACTGGCACGATTGCCCCTCAGGTACGTTTGGACCAGTCTGAGAGCATTCTGGTCAAGATATCTAACCTTCTGGACTTGACAGTATGGCTGAACGTAGAGGGGTTCACTGAAAGCGGTGAGCACATTGTCGGGAACGGTCTGACAATTATCAGGCGCATTCTACAATTGTACACCAATGAACCATTGGAGAAATTCCTCCCGCTTACAGCGTCTCCTCGTGGATCAGGAACTATACAGCACCACGTTCGTGCGCCATCATATCGTGAGTCGATAGTTCCGAATACGCTCGTTAATGTCTATACCCGATTCATTGGCGAAAGCGACACCCACCGAGTGATGAAAGATGGCGGGGAGCATTACATGTATAACTTTTTACATGGTTACTGTTATACCGCCTGGATAAACAATCTGAATGCGGAGTTTTCCCAGGAGCTGTGGCATCACGAGCCTTGGTGGGGGATTACTGTTGATTGTCATTTTTGCATGAGTCCGTTGCTTGAGACCCCGATAGTATTTGATGTTTCTCGAATTAAGGAGTTACAGCTCTTCCCGCTGAATCTGACTCGCATCGGTGAGATCTCTCTCAGAAAAATGCACAATGCTATCCAGGAGTTTGAGCCAGAGAGTTTCGATCCTTCTGTGATGCATCAGACGTTAACACAGCGAACAGCCGGGCTAGCTATACTTCATGAAGTCGTTGATAACCTATACTATCGACGGATAGATCTAGCTAGACGTTACGGAGATACGGCATTCAATGATGAAGCATTGCGTATATACACCAGTCTCGCCCCAAAATCAAGAAGTCGTGAAGTAGGAAAGGGTGAACTGAGACGAATCTCAAATGCGGTTATATACGATTTCTTGATGGCTGAGACGAGAATTCACCTGACCTCGATTGTCCGTGATGCAGATATGAATGATATACCAGCAATTCTCAGCACAATTGAGCCTACGACATTTCCATGGTACGGACTGTGCAAGATTCTATTAGGAATAGGGAGATTGGCTGGAGTTGTGCATTATGCACAACAGCGAAGCACCATACCGGCGCCTGTTTGTTTCAATAACCCCGGGACCGCTGCTCAATACTTGGCCTCTGCATGCCTTTGCGCCGATCTTGACTATGTCAAAGACACCCCCATACTCATCATCACAGGGAGGGAATTGTCTCGATCGCAGCCTCTGATAGCGCGCCAATTGTATCTAGCTTTTTCCAGACTCTTGATTTCCGACTACTTCACGTACCTGCATCAGATTCCACAACATGAAACCGGATCCGATGATCATCAGCGGCTATGGCTTCGAGCATTGTGGATCCTAAACCATATGCAAGACCTAGCTGTGATTGCAGAAGATCTGGCTGACACATTGCGCAACGCGAAAAATCAACAGATCTCGATGATTGACCTATTTCGCATGGTTCCCAACGATTGGGAATACATTAAGGACGATTACACCGTACTCCTTTCGCGCGCGTATTCTATTTCTAGAAAAATGTTAACATCAGGTATCACGCGCATGGATATACATGAGGTATCAGAAGAGACGGCTCTTCAAGAGCTTGACGCTGTCGCCGCTAGTCTAAGTCATATACATATCTGGTGCCATCATATCGCCCTGCCCGCATGTGTAGCTTTTACTCGTAAATCTCGGCCCATAACATTCGCTGGGGCTATACTTCCGGAGGATGCATCATCCGAATCAACAGAGCATAGTGCTAGTACCCCAGAGTCTGAAGAGGTGTTGCTAGCCTTACGTGAACAAGCCGCACTAGCGCATGATCGATCTTCTTTTGTCACACGTATTCGATCAGCAGCCAGCCACAAACTGTTTCGACATGCTCTCATACGACCGAGCCTGCGATACGAACGAGAGACAGACTACACACTGGGATCAGAAAACATGTTTAGCACAGATAGAGTTTACATGAATGTGGGTCGTACTTTCCAAATCATTGGCGGGGCCAACGGGAGCATGACGACAGGTCTGGAACTGTTAAGCTTATTTGGAACATCGAGCGGTCAAGCCGAAACCATCCAGGCAGCTTGCCTAGCCGACGGACTGGGAGGGATGACCTCTGCTGTGCTTCACCATTATGAGTCGGCTCGAGTCACATTCCATACCCGTCCAGACAATGTGCTCGATGATCCAGCCCCTCATGACGTCATAAAGATGTTCCCGCAGCGTAGAGATGATATCATATGGACGCATTTACATCATGGCCACTTTGATCTGGGAAGAGTGTCGACTTACAAAGCTATCGAAACTTATCAGCATCTATATCACTATATCCTCGTTGATCTGGAATACCACCAGGGTGCATATGATACAACCCCATCTGATAGGATATATCAGCTAATTGTGGGCTTCATCCTGCGCAACAGTGCGGTCGACTGCATTGCTGCTATTAAGGTTGATATGAACAACCCTAAGAACATATCACAATGTGCGAGCACCATGATTGAGTATACATCTTACTTACTGCTATATAAACCAAGATCTTGTGCAGAAGGTAAGTATGCATATCTCTGTGCGGTTATCGACCGTCCACAGGCCGCATGGAACTATGACGAACCGCTTAGGCTATATGCACAGGTATCATCTCAAGTAGCCAAATTAACGCTGAGATATAGCAATACATTTCAACGTGTGACCACAATTTCACCTGTGATGCTTGATTGGTCGAAAATGTGTCATAGCATTTATGTAGCCAGCGTTAAAAATATTCATCCTTCGCGAGCATCATATTTACTCCAAACCACGTATCACATTCCGCAGGATACTCTTATACTTGATAGGTTGAAGATGCCTTTCAGTGGAGCCATGGCGGACTGGAAAGCTAATCGGTCTGTTATCCAGAATCTTCTGAGTCTGTACGACCCTCGTAACAGTCTGTCAAAACTTTGCATGACTGAGCAGTATGACCCATATATTCGGGTAGCTAGAAAGTCGTATGAGACACATGCTCATCTTATCATACTGATGCTCAATCTTGCAAAATATGAAGGATTTTACCAGACCATGGAACAGTTCAGCAAGGTCTCCCAGCATGACATCCTGTGTTACTCCTCTCTAGATATATGGTCGAGATTTGAAAGATGGTGGGAGTCGTTACGGGACAACCAGCGACTTACAAGCAATGTCGAAGACCACATGAATTACAGATTAGACATACATGGCCAATCAGCTAGTTTGTTCCGTCCGTATATTGAGGGCGTAGAGGATGCTATTTGTGTCCTAATGGCACTACTCCGTACACACCATTGCATCTGATGTTGTCATATCCCGTTAGGCCGCATCAAATATCATGAATCAAACATGTTTTAAAAACTAGTGGGGTTAGATGG
>Js2021-RtChuV_segment2
TTTTATATTCTGTCTGTGTGGTTGGCGGTGTCTCCTGTCACTGAGCAATACCAATGTGGTACGGGAAGTCTCGCGTCGCATTGGTGTTTCTATGGTCGATCTTGGCCGGTCTACGCTTTTGCGCCCTCGCCTTGATCGCCTATGACTGCACAGCACCCAACGTTAACGTGTCTGAAATTAATTCAGTCCATATCACCGGTTGTGAAGACGATGAAGAAACAGCGGTTGAGAAGAATGTCCGGTTGCAGTTGCTGCAGATCAATGAGGAACTGAAAACAGAAGTGACGACTTGCCTGGTGAGCGTGTCACGCATTGTCAATTACTGTGGTATGCATAGTCACACATCGTCCGTGGCTGGCGGGTACGCAGAGTACATCCTTGAGCTTCGAGAACAGGCGTGTAACATGCTGTACGACACGGGGAGTGTAATGCTGTCACCAACCGTTTCAATAAACGGTCTAGAAAGGGAATCACCGAATGTTCGTGCGGTCGTGCTCGCCGGATCGGTAAATGTTGATGGTGCGTGTCAGGGAGCGCCATATTCAGACCAGTACGGATCGTGGACCAATGTGATCGTACAGGCGACAGTCAAAGTGAAAGCAACACGTTATATGGCGCTTGTGAACACGAAAACTGATACGGTCCACCTCAGAAATAACGTGAAGTGCACATGGTCGAAGGGAATGTGTATGGATGGTACCGAGGGAGAGACCTACTGGAAATCGATTACCGTCGATGGGTGCTCTCAAGGTCATTACTCCGTACTATACGAAGGGCCAGCCATCGAAATCTATCAGAACCGTACCGAATCAGGGGCGGTCGGACGCTACATGTATCTCGTGGAGAACGGAGAGAAAATCTTCGCTCTTGAGCGGGGTGCGACGTTCGCCGATTGTCCTTTCAATATTTGGCGTACCGAGCATCCTCGTTTGCTTCTCGCATTCCCGTCTGAGGCTGGTTTTTACATCAAGAAACAGCTAGCGATCAACGCCGCATACGATCTCATGCTCTACATTAATGCAAAGTTTGTTTACATGACTCGCATTTATGAAAGGAATTTTCGAGCAATTGCTGCGGCCATCACAAAAGAGCGATGCCTCACACAGAAGGCAGACTTGAAAACGCATATGAGCCTAGCCGTGTCGTCACCCGCAGAGTTCGCATACTTATACACCAACGAGCCCGGATACACCGCGACAGTGATAGGTGAGGTCATCTACCTCACGAGATGTCCAGCCGTTCAAGTCAGTCTCCGTCCTGTGACAACATGTTATAATGAACTCCCTGTAACTTCAGGCAATCGTTCGATGTTTATGTTGCCTCGCAGCCACGTATTAACACGTTATGGCACAGAGATACTTTGCAACCCGCTGCTCGTCGCCAAATACCACGTAGCAGGCTCGTGGATTGCCAGCGGGCGGGAAGTTAGGGAGGTGCGCGGACCTGATGCCACCCGAGTGTCAGGCACGACCCTATACGAATATCGAGCACCCCGTACCGTCGCCCTGGGAGGGATATACTCTGCGGCTGAAGTGTCAAATATGATTGACCAACTAATGTTTGGTGCAGAAAGAGAAGCTGCATTTTCACGTCTAGCAGGAAAGGTTATGAACCATCCTGTGTCCACCACCGGGCTCAACATGGCACAACTTGTTCCGCCTGACCAGCTTGAAAAGGTAGCCGAATCGATCATGCGTAGGGCATGGAATAGGATCATGATGTTCGGATCATTAGTATCCTCCATGCTTGGCATCTGGTTCATTATAAAGTGCAGCCTTTGGATCATAGAAAGTTTCTCAAACTTGAAGATACTTCATGATCTGTTCGGATGGAGCTTTAAGTTGGTGTACTCAATTTCCACTGCACTAACTACGTTCCTTGTACACACTCGAGTACGAGCAAACGTTGCAGAGTATGCTCGCACAAAGCCGTCTACACTTACTCCTAAGGATCCTCAGGCTCCAGTGCCTGATGAGAATGAGAATCAGGAGCTCATCCCGGGCGGAAGGGCCGTATATCCATCGTTCACAGCTGGAATTTAAACGGATGATAACTGATGCCTTCAAGTCTTCACATAACCATTGTTCAAACCCGATATCACCAATTGCTAGCCATTGATTTTTTCTCGGATGACCCCCAGTATTGGTTTAAAAAGTTCATTTAAAAACCGTGCCGATACAACGTATCATTACAGCGTTACGCTCAAAGCAATCTTTTTGTTCTATCCTGCTTGTTGTCAGCTCTCTTGATTTTATCTGACGTGTATAGATACCTCGCAATGTCACATGGTGAACATTCAGGTCAGGGGAGTCGGGCTACGTCCATGCAGCCTGGGGTCCATATCGGACGACGTTGTGCGATCAAGAACAATGATGGGAAAGAACTCTTTCTCACTGGCGTGCTTGATAACTCTGAGAATATTCATGCATGGCTTGGGACCAGATCGATTTACCGGCAGTTAATATTCAAAAACGTGAAGATACCACCCTTCTGCGACAGTTACGACCGTGAAGCCGTGATACTTCATGGCCACCTGATTTGCTTCGGAAGGATGATCGCGGACGCTCCTGGGGGAGCCATGAACCCGAACGTGCTTAGAGATGCACGTCTTCTTCTCGTGGGCGAAATAATCACTCCTGTGAAGCCCACCGGTGTCGATCTCCCCACTGATGAAGCCCAGTCAGCTTACCTCAATGCTGTCTCGACGTTAAGAACAGGCACCAATGCGGCCTACCTGGGATCGGCAACGAAGGAAGGATACATAACGGCTGGCGGGACCGAACAGGAATGGGACCAAAATCCTTTAACTGTGCCGACCGCCGTGAAGCTCATGAACTATTTTGCATCGGTACCTCTGACCCAAGGCCCAGCTACTCCAGTTGCCATGCTCACATATGCGTTCGTAGCAATGGCCAAGAGGGGAACAGTTACCTCCGAGTTTTGCACGAAGATTATCACAGGCATACAGCAGGACGCCGGAGTTACAATAACCATGACGTCAGATATCATTAAATTGTTGTGGGCCTATTATGGTGACGTCATGGACGATCTAGTGGCCGGCTCGTTGTTCCAACATTGGATGAACGAACTGCCCCCGAATGCCCTGCGCCTGAGAATCACTCTCGAGCAGACGTTGAATGCAGGACTAACCACATTGACCGTCACTGTTCGAGGGTTAACGGATCACCCCACATTTCCATGGGACCAACTGCTAGAACTGCCTCCTTATAACTCCGAAATGAGTGCCCTGAAGCACGCAGTGGAGGTGGTCGGCGATAACAAATACTACGGATTTCGTAGAGATCTTGGAGACGCGAAGGGCACTCTATACAAAAACCTTTCATATGTAGCGAAAGAACTACTGATAAAAGTGAATGGAGAAACCAAGTTGAGCCAGTATGCGGGGTTCCCTAGGGTTCCCGCGCAAGGTCCTATCGTCAGAGCGATGATTGACGCTTATATTAATCGACTTCATGAATACGGAATCGACTCAGAGCGCCATCCGCTGCGTCCTCCTTGCAGCGTTCCCATGTATCGCGAGTTACAAACACTTCGAGTGACTCATGCAGCAGTGTATGCTCACTCGACAGATACATCAGGCTAGTTGATGGTTGTCAATTCAATCAACCATGCCGATACAGCATTAGCTATCAGCTATTGGGTTAAAAACAGTGTTTTGTTTTTGTTAGGCGATTTAAGATGTCCGGCAGTGCCTCAGACGAATTCGATGAGCAGAACCCCCTTCCTGTCAACATGCCTGATTCTCCTGCATCGCGTAGATCGAAGTCAGTTTCAAGCCGCAGCTCCTCTCGGCCAAGTCGTTATAGCACAGGCACAAGCTATGATCCGAACTATCCAGAAGCGGCCATCATTGAGCGCCCATTGAGCCAACTGCTAGATGCTCATACACCCACAGTGCCGGGAACCATGAAGGATCCATCTAAAGACAGCCAGCCAACAAATGCAGCACTTCTTAGAGAGATGAAAGCACAGAATGCTCGATTCTCAGCTGAGTTTTCAAAGATGCAGAGGGCTGTAGCTGGTGTCTCTGATCGTCTGTCTCGTCTCGAGCGCCAGGTCGAAGAAATGGCAAAAGGTATTGCCGGACTGCGCACAATACAGGCGGTCACTACTACTCACTCGTCTCAGCACGGGAAACAAGGACCGATATACGTCTCAGGAATTTAGCCGCATAGACGCTTTGTCAATGATTAGTTACCCTTGCTGCATGTGATAGCCGCCTCGGTACTGGCAGCCTCCTACAACCAAATGAAACCAAAAATAAAGAAGAGCTTGTGGTTAGAAAATGAGCTTTCTCGCCTCTTGTGGTTAGATTGTTTT
>Js2021-RtDicV001
CTGAGTAGCCCAGCCCACGACAGGCTGGATAAAGGTTAGTCGATGGCTAGGTATGTTCTATCTAGTCTCCTGGAGACGCGCTCCAGGTTTAAAGGTAACGCGATGTCGTAAGACTATAAATTTTAATTAAATCAAAACCCCCTCCTCTTGGGGTATAGAAGTAGGAGGACAAGACGAACTCTAGTTGACAATAATTGAGTAGTTTAGAAAACTATAATCGATGTCAGTTGCAATCTGACAAGAACTTTGCAAGTCTTTTAGGAGAAACCTATTTTGGACTTTAAATTATAAAATGGAATCAGTGATGGTGTCACTTGTTTAAAAACACTCTTACATTTGGCGTAAGCATTCTCGCTTAATGTATCGTAAATAAGAAATGCCGTATAGGATAAGTGTCCGCGAGACAACTTAATCATGACGTGGCGCACAGCAAAGTGTAGCACCTCTATCCTATATTGCTTCCCACCCGTGAGGGTCGGCTGGGAATGTAAGGAGTATGGATTGAATTATCTCCATATTTTGTACCCTTCGCTTGGTAAGGACGGATCCTTTACTGAAAAACCCAAAATGTCCCATATTATAAGTTATTACGATGGCTTTCTCAACCCTTTTAAATGCAACCCGCTACAACAACGGTGTCCAGGGAAAAGACGTTTTACGTCTCCCTAAGGACGGGATAAAGGAGAAGAAGTTTATGATACGAAACATGGAATATGTTCGTCATCACCCATTCTATCATGAATGGGATGAATGGCAGAGCATTGTTATGAGGTATCATAGTATGGAAACAGCAAAGTTACAGGTGGCCATAAACCGTGGTTACCGTAACTATTTGACATCGGATCTCAATACGATGCAGAGTTGGTTGACTGATGAGATATATTTCCAGACCAACCACTTTGCACATGAGTATAGAGAATTTAGTCAGAAGGAAGGAACGAATTATCGTATGATCATCAAAGAATATAACAAATTGTTTTATGAGCTTTCACACCCGAGATGTATTTTCGAGTTGTGTAGCTGTAATCGATTTGATTATGATAAACGAGATGTTGATTACCATTATACGTTTCCAAAAGTAGTTTGTAACAAATCATTAGAACATAAGCAAGCTCACATATTAGGATTTATGTGGGCGTGGGTCTGGTTAGCAGCCCCACGACGTAGTTTAAGAAAATATTATAAACGATTAGAAAGGATTGTATTATCGCTTCCCGAGAAATACCTTAATCAATTTACACCTGACCTTATTACAAATCCAAATCAGTTTGGAGATAGGGGAAGAAATTTGATTATTGAATTATATCGACGTGCGATTTTTGATCCGATTAAGATAAGAGATTTCACCGAGCAGTGTGAGATGCTAAAGCATCACATTGTACAGCAGTCTGGTGATCCGTTTCAGAGCCGAGAGGGTCAGATGGATTGTTTCGATGAAATGATAGAATTAGCAAATAAGTTATTTAGGGAGGATGATTCAGTGATGGATCATCTTCTCTTGCCCCGACAACAAGGAATTATGACGCTTGAACATAAGTGGTCAGATTCCGATTTTGATAGACTTAAGGCAGTTATTGATCAGGCAAGAGATGATTTTTGTAAATCATTTAAACAAACTGTTTTTGCTACTGCCCGCTCTTTGGCTGTAATGTTTATTATGGTAAGCATTATATGCCTTTTGGCGCGTGTAGCAATTGGAGTGTCGGCAGTATTAATACACAAGTTGATACATTTTATATGTGGATTCTTATGTGATACAGAGGACAAAGAATCAGTGCGTGCTTCGTATGCGAAGCAACAATCTGAAGATTTGCCTCCTTTGGTAGATATGCCGATATTGCCTAGATTAATAACAAAGTATGTTATAGGCCCACCGTCGGATTTGTTATCATCCGTCTGGAATTCCCGCCAGACGGATTTGATAATGCGTAGGATAAGTTATTTAGGAGATGTTAAGATAGACCGTGGATTGGATCGTATCATGACTTGGATGCGCCAGGTTGTGAATCGGACAATTCGATGGTTTTGTCAGACATTTTTGGGGTTAGATTCCCCCGTAGACCTTGAAGGGTCGGACCATGCTATCAATACATGGAATGATGATGTTGATGCTTTTCTCACGACGTATTATCGTGGTGAGATGGTATGGTCCGATGCGACTTGGTCTATTGTATATAACCTATATAGTAGAGGAATAGCCTTTACTAGATCCCCCGCTTATCAAAAGGATAAATTTGATGTGTGGAGAGTAGTTAGTAAATTAGGTAATTTATTAGAACAATTTAAGATACACAATAAGGATGGGCAGACTATTCGTAATCCTCCAGTAACCATATATTTATATGGTGAAACAGGTGTTGGAAAGTCTGCTTTGACTTATCCCTTAGCAGTTAGTTTATTACAAAAAATATTTGATAAGGAAGGCAATAAAACTGATCTTAAGCAGCATTGGAAAAATTTAATCTATATGCGAAGTGCGGAACAGGAATATTGGGATGGTTACCAAAATCAATTGGTGACTTTATTCGATGATTTTAATCAGCAGACTGATTCAGGTGCAAACCCATCAGTTGAGCTTTTTGAAATTATTCGGGCATCCAATGTGTTCCCGTATCCGTTGCATATGGCTGCGTTGGAGGAAAAGGCTTCTACCACTTTTACGAGTAAAATCATAATTGTGAGTAGCAATAACCGACGACCAAAAACGCAGTCTTTAAATTATCCTCAAGCACTTGAGAGACGTTTCGACATTGCAGTAGAAGTTAAGCGTAAATCAGAATTTAAGAAACTTCCGAAAGGAACGCCATGGAATCGCGATGCTTACGAGTTTATGTTATATGATATGGTATCAGGAGCCCCCCTGGAAGGAGGGTTCAATTTCGACCGTTTGGTCGAAATGAGTACCATAGAATATTTTTCCCGGCGTGATTTCGTAGATAGTATTGAAGAAGCAATTGAAGGTATCTTATCGTCTCCCGAAGTTGCAGAGGAAGTTAAAATTCCGACGCAACAAATGGGTAGAGTGTTAGATATAGTAGATGATATACAGGATAGATGGAAGATGGATTTTCAAATGAATCCACCTCCCGCCATAGAATGTATTGATACTCGGCCGTTTTACTGTAAATGGTACAGTTGGGCAAAGCGAAAGCTTTTCCCTTCAGTATTTGATCAAACAAGACAGGCTAGTGAAAAATTGCGACAACAATCTATGCGTAGGTTTAAACAATTTCAAAATTTTAAGAATAGATATAGTTTTATGGACTCTATGAAACTTCCGTTGGGTCTTCTTTTAGGTGGCATGGCCTTTATTGGTCTATATGCTGGCCTATCTAGGATCTTCGGAGGTAGAAAGAGTTCATCTGCTCTTCTTACTGAAAATGAGTGTAAGCAGAAACTAGTAGCAGCGAGTGCCACTAGGATTCGCTTGGCAACAAGCGAGGCCTATAATGGTGCTCAACCTAAAAAGGTTAAGACTGAAAGTTATACTTCAGTTCAGCCGAAGGTTGCGAAAGTAGAAGCTTACGAGCCAAAAGTAAGTAAGATAGCGAAAGTAGAAAATAAGGCTGTAGGACAAGGCGTTAAGGATCTTAACGCGTGTGAGATAATGTTTAGTGTTGCTCGCCGTAATTTATATAAAATGTATGAATCTACGACTGGGCAGGCTATTGGTCATGTCTTCTTTTTGCGAGGAAGAGTGGCCTTGATGCCAAAGCACTATCTTTATGCTCTGAGGCAATCGCTTCGAAATGATCCTGATGCGTCAATTTATTTCGAGGCGGTGCTTCTTCAACGTGCGTTTGAACTTAGCGTAAAAGATCTGTTAGATAATATGTACTCATATGAATCCCCGGATGAAGAGGTGGGTCCTGTGTATTCGAGAGATTTAATGGCTGTGGTTGTACCATCAGCTATTCAGCATGCGGATGCCTCTGATTTCTTTTGTTCTAGAGGCTCTTTAAGTAGAGTCGATAGTTCTGAAATCATGCTTCCAGTGTTGATTAAAAATAATCTCACGAAGTCAGATCGTGCAATTTTATTCATCAGGTATACTGAAGGGCAATCTCGGTTGAAGACAGTTAGGGAACTAGCTGTCGGAGATGATACTGTAGATTGTCTGCGATATATACGTGATGCGTGGGAGTACTCACTCGACACTCAAAGTGCCGAGTGTGGAGCTCCTTTAATTGTACGAAATACCCGTATTTCACCTGGTAAGATTTGTGGTTTTCATATTGCTGGAATAGATGGTACTGGACAAGGTTACTCGACACCCTTTTATAGGGAAGATGCTGTTGAGTTGTTAAGTAGTTTTGAGGATAAAGACCTCATAACGAAGCAAATGACTCAGCCATTGAATGAGTATCCAAAACAGAACTGTCAAATTCCTCCGGCTGCCGAGTTTATACGGCTCGGTTCGCTGGATAAACCAATATTTCAACCAAATGTGAATAATATATTTCCGTCCCTTAGTTATAAGAAAATAAGAGAGCCCGTCACAGCGCCGACTCTCCTCTATCCTAAAGAAGTAGATGGGGAGCGCTTTGATCCGAGGGCTTTTAGATTAAATAAGTTAGGAAATGTTGGTAAAGTACAAGATGAGAAAGTAATTGAGAATGCAAAAGTTGCAGTACTCGATGAAATTTCGTCTGTCTTTGCCCAGCAAAAAGATCTCATAAATAGTAATATAAAGTCACGATATTCGTTTGAAGAAGCCGTCTGTGGTATTCCTGGTGAGCCATTTATAAATGCTGTGAAGAGAGATACTTCACCAGGTTTTCCTTTTGTTCAACAAGGGAAAACTAGAAAGCATTATTTTGGTTCTAAGGAGGAATATGACCTTACGTCTTCTGACTGTAAAAAGTTAAAGAAGAGATGTGAGGAAATAGAACAGGCGGCTTTGGATAATATTAGCTTGGATCACTATTTTATAGATACTCTTAAGGACGAACGAAAGCCGAAACATAAGGCGCATAAAACACGTCTGTTTTCGGCCGGTCCTTTGGATTATCTTATAGTGTGCAAGCAGTATTTTAATGGAGTTGTGGCTTTATTAAGTAAGTTTAGAAATAGTTGTCATATAAGTGTAGGAACCAATCCTTATTCAGAGGATTGGTATAATATAGTTAAATTATTGCAACGGAAGGCTATGAACATGGTGGCTGGTGATTTTGAGGGATTTGATGCTTCTCAGCATCAAAGGCTGCTGGAGGCGGCTGGAGAAATTCTTATAGAATTATCCATCCGTTTCTGTGGTACGTCTGTGGAAGAGGCGAGAATTATGCGAGTGTTGTTAACATCACTCTATAATTCGCTTCACATCACTGGTAAAGAAGTTTACCAGTGGACGCACTCGTTACCCTCGGGTCACTATTTAACCGCCATTATTAATAGTCTTTTTGTTAATTTAGTTTTCGTAATTATATGGCAATTAGCAATAGAAGATAAAACTTATTTGGGAGCTAGAAAATTTTATGAAGAATGCGCCTTAGTAGCCTATGGCGATGATCATATTTTAGCAGTTCCTAAATTTCGGTTAGAAGTTTTTAATCAATTTACAATACCGAACCTCTTTGAGAAAATTGGGCTTTCATATACGATGGAGGATAAGGATGCAGTTGCTTCGGCACCTGCGCGTGATATATCCGAGATATCGTACTTAAAGCGTGGTTTCTCAATGGAGCCGACTGGAGGACGAATGTTGGCGCCTCTGGCACTGGATACAGTGTTGGAGATGCCAATGTGGATTCATAAGTCGGCTGATGAGAGAGCCCAAACTGTATTGAATTTGGAGCAGAGCTTGAAAGAGCTCAGCTTACATTCAAGTCAAGTTTGGGAGGAGTGGCATTCTGTACTTGTACAAGAGTGCCGGAGATTAGGGCATTTCACCAAGTATATCTGTCAGGATGAAACGCGTGAAGTGTGTCTGTCTCAAAGCTTCGAGATGTGATCTTGCATTTCTTTTTCAAACCTCCGAAGTAAAAGAAGATTTGTAGTGCTATCTCGAATAGAACCGTACCTATTTAGGTTTACTGTTCAGGGCCGGTTGGTGGCAGCCCCACTAATGTCCAGGACACTTCGGTACGACCCTATGGTGTAAGGTTATCATAGGGTTTAGAAATTAGCCTTAGTAACATAAATAATAATAAAATAGAAACTAGTGATACTGATCGTGCTAATGCGGCAGAAATAGCGCCTGAGATTACCAATTCAGCAGAGGAAAGACAAGAGGTTACTCTCTTTTCTTCTGATGATGCGATTATGTCAGAACCTATGCCGGGAGAGACTTCGCTGAGGGGCGCTGCGTCTGATCAACATACAGACAGCAGAGTTCATAGCGTTATTTCTTTCTTGCAACGGCCGCAGTTAATCGATCAGTTCGAATTTAATTGTAGTAAAAAAAAACATGAATTGTTGGGTAAGAGTCCATATCGAATACCTGATTCACTTTTGTCAGATATGTATCGGCAGAAATTGGATGGATTTACGTCGTTTAGAGCTACGGCTGTGTTTAAAATACAGCTTAATGCTCAACCTTTCCAATGTGGAAGGTTAATAATGTTTTCCGTTCCAATGCCGACGCTTACGGGCAATCGTGCTAAGTGGTTATCGAAACATGTGTCACTTGCACAACAACTTCATAATGTACAGTTAGATATAAGTAAACAAACCGAGGTAGAGTTAAGGATACCTTTTGTATCGCCTTTCAATTCTTATGATCTGATAAATGGTAAATATCCGTGGTCAGACCTCTTTATAATGGTATATTCTCGTCTTAATCAAGTTGAGAATCCAAGTTTGGAGGTCTTATTATGGGCACATTTTGAGGATATAGAGTTGGGAGCGCCTACATCAGGTAGGGTTGCTATTCCAAAGGCTGTTCAACAGGCTGGAGTGGTGCAACCAAAGGCTGGTAGACCAGCGCCGAAGGAACTTTCTCCAGGAGCGATTATAAGCGCTCGGACAATGGAATCCACTGGCATTATTGCCAAAATGGGTTCTGCTGCTCAGGGAGCTTGGAAAACGATAGGAGAAGGTATTCCGGCTTTGCAGCCTGTGACAAATGTTTTTGGAACATTGTCTAAAGCGGCAACTGGTCTACTTGGAGGGATACTTCCCTTTATAGGTAGTTTATTAGGTTTTAGTAAACCCGTACTTAGTCATTCGGGCGAGACAGTGGTCGTGAGACCACTTCAATATTTCGCAAACGCTAATGGTGTTGATCACTCGCATGTGTTATCTTTGGATACACTTAATGCGATTGATCATTATCCAGGATTGGGAGGAACGGATATGGTAGAAACATCTTTGACATATTTAAAGAAAATTCCTCAGTATGTAAGAAATTTTTGTTATTCGAAGGAGACAGTTTATGGTACTGTTTTAGCACAGTTCATGGTCACACCACTGGTGGATATACCAGCTGATGTGACGGTTCCTACGAAACCTTCAAATTTTCAAGCTACCCAACCCACAGTCTTGCGTTATATTGTGTCGCCTTTTGCTTATTGGACGGGCTCTTTAGTTTATACGTTGCGCGTAGTCAAGACTGATTATCATTCTGGGAGAATTGAAGTTAGTTATCATCCGTTTGTAGGAACTGTTGATGAGAAAAGATTTGACTATGTGTATAGGTTAGTTATAGATTTAAGAGAAAAGTCAGAAGTGTCGTTTGTCGTGCCGTATATTAGTCCACAGCCATGGAAAATCACTAAGGCTCCGTTGGAGTTTGAGGCTATGAAGGCTGGCTATGCGTGGGAGACTGTGGGTGCATTGTGTACGGGGGTCATAAGCGTAAGAGCTTTGACTCCATTGATATGTGCATCCAGCATTGTCCCGCGTACTGTTGAATGTCTCATTGAAATGAGAGCCGGTGATGATTTTGAAGTCCAGGCCCCAATTAGATCGGTATTTATACCAGTTGGTTCGAACGTGATTACGAATTATCAAAGAGCGAAACAGCAATCTGGAAGAGTTGTGGCTATTCCGGGCACGCAAGAAACACGGACGACTTCAATGGAGGGGTTTATTCCCCCTTCTATTTCGGGATCGGACAGAGATATTAATAGGCCCAGTACACAAAGATATTGTGCTGGGGAGTTTTTCGATGATTTTCTTGCTTTGACTCGACGTTTCGCATTTGTAGAGAATGTGATCCTCGGGGAGAATCAAGTTATGGTGCGAATTGCTCAAGACTATTTAAAGAGTAGTCCTCTAAGGTTTAAGCGATTTGTTGTGAAGGATTCTGGGGTCGATACTGTTGACCCAGTTTATTTTGATAGATTTGCTTCTCCGCTATCATACATTTCTACGATGTATGCATTTTATCGCGGTGGGATTCGTTTTAAGGTATATAATCCTGAGGCAGGAGATTTGGTTTCCGCTCAGTTGTATATGCTGGACGATGTTCCATTTGCGGCCGGAACTAAAACTATTAATAATTTCTTCGGTCCTGAAGCTTTTGAGCAATTTGATGTAAAGAAGTTTGCCGAGTTTCAAATGCCTTACTATTCACCAACGATAGTAACTGCGCATAACTCTTTCACTTCATCTCCTGATCAGTTTTCGACTCCGAAGGCTGCAGTGGTGATTTCTAGCGTTAGTGCGGTTAAAAAGACCGTTCATATCGCGGTGGCAGCTGCTGATGATCTCACTTTACATTCATTCATTGGTGTACCTCCGGTTATAAACTATGAGTGGTTGAATTACCAACTCATGTCGACTGGTGCTGTCAAAGGTCAAGCACCCTTGGTTTTACGTGACCAAGTTAATGTCGATCCCACACAGCCTACTATGGCTCCCGACTGGAATCCTCCAGTTGAAGATTGGAGCCCTGTGGCTGTGGAGGGCGTCCACGAACCTGCGGATTGGGTTTTTGTGGATAGAGAAAGTATAGTTTCTAACTGTTGGGACAGTTTATACTGTGCCTAATCCAATGAAGTTGCTCGTGCTACGAAAAAGAAGACCGTAGCACCCAAGAGTATTTAACCAATTAGTTTTTAAGTTAATTTAGGTCAAATTCAAAATTTAATATCCCGGTATATTTTGTCGCCGGAAGGTTCAGTCCTTACA
>Js2021-RtDicV002
TAATGTCACTAATTGTGTGTGCTTTCAAAAAGCACACACAATTAGTGACATTAGTCACAAGTCTGGCCAGGACTAGATGAATTGGCTTAGGCGGTACGCTTAATGGCGTATTTGCTGAATCAGTGTCGGGCGCACTAGATGAATGTCCCGCGTGGTGGCGATATCACCAACCCTTTAAAATACAACCTACACTTATTTACGAACAAACATGAATTAGTATTAAGTAGTTAGTTAAGTTTAGTTTAGGGTTTTAGTCTCTTGGTTGAGTACCTATTCAAGTGGTTAGAGATCGAAACCACCATTCCATAAATCCTGTAGGATCATTGGATCTTGTGCGAGGAGAGTTTGAGCAATTTCTCCGTCGAGGCAGGGACCCCTCTGTCCTCCAGTACTTGATTTTGGTGTTAGTAAAGTTTCTATCCACCTCTGTTTGTGGGAAAGGTCAATTAGAAGACACACTTAGTAGCCACCTTTGACATGATGGTATTAAGTATAAAATGTTGTCGTTCCCTCTTTAGACGGTATTTCAATGGAAGTTAAATATTGAAAATCCGCCAACCCTTTTTACTCTTTCTTTTATGGTTACAACTGCTTGATTGAATTTGAGCTTTTCTATACATTGTGAGAGTTGAAATTTCTTTATTGTGCCGAGTCTATTATACGTTGAGTTTATAGACCACAATATTATAGCGCTTAGTTGCAAGATGTCTTACACCATGAATATTAAAGATATAAATCGTTCTACTTTTGAAAAGAAAATGCAAAAAGAGAAGAGAAGAATGTTGGAGAATCTGCACCGGGTTCCATGTCCAAAACCTGTGAATGTTAAAATCAATAGACGACAATTACGGAAGATGGCCGTGGAGATGCAAATACTACCAGAGTTAGTTGCAGGTACTGGGGTTTTGGGTACAATGTATGTTGGCAAGAAAATCAAAGACAAGATGTCTAATACACTAGACAATGTGGATTCAGCTATGTCAAATCTGAGTGACACATCAGGACAAGTTACACAACTAGTGAGAAATGTTCATACGTATTTGTTAGATTCGTTTAAAGAGTTTGCGGTTAAGGTGTCAGATACACCTAAATATGCTGGATTGTTGTTCGATATTTTAATGTCATTGATGAATGTTATATTTGCAGAGCCTAAGAAACGAATGGCTGCTTTGATTATGAACATAGTTGCCAGCTTTATACGATTTGGTTATCGCCATGTTGGTGAGATGCTTGGTGATTGGCTTGGTACAATTGTGAGCAAACGGAGTATGCGTATGCAGGTAGAGGATGACGTTAACTCTTACGTTAAAGTTTTCTTTTCCAGCATATTTTGCTTTTTGGGCACGTTGATGCCTGATGTGGATTTGTCGCTTAAGCATTTTCCTTTGTTGATGCGTTGGATGCAAACATTGAACTTGAGCATTAAGAATATTCACGATTTTAAGGTTAATTTCCCGAATATGTTTACAAGCATGATAACGATGTTCAAACGGAAAGTCCTGAGATGGGAGTGTCCTAGTGAGATAGATAAATATATCACTGGTTACGATAAGTGGTCAGATCGTGTGACGAGTTTGTTGGATAGAGACCATTTTACTGAAGAAGGATCTTCTGACCGGATAGCTTATGATAAGGCAACAATCCTAGAGATAGAAACATTGTATCGCCTTGGCATTGGATTTGCAAAAGACATATCAGAAAAACGTCTCCCGCGAGAATTACAATTGCACCACCAATCTTTGATGAAGCTGGTATCGGAGAAGTACCGCTTGACCGACACTAGTGGAGCTTTTGGCGATAAACCTCGTGCTCAGCCTCTAGTTGTGTGGTTGCATGGGGAATCCGGTATCGGCAAGTCGGGTATGACGTGGCCTTTAGCAATTGACCTGAATAATCAATTTATGAGCGATGAAGCGTCGGCTGTGAATTTTGCTGAGCATATATATCAGCGGAATGTGGAGCAAGATTTTTGGGATAATTACCATGGCCAAAATATAGTTATATACGACGACTTTGGTCAAATTAAGGATACTTTGAGTAAACCTAATATGGAATTTTTGGAAATTATCAGAGGAGCTAATATAGCCGCCTATCCATTGCATATGGCACACCTAGAGGACAAGAGGAAAACTAAGTTCACGTCGAGGGTCATCATTATGAGTTCTAACGTCATGGAACAGAATGTGAATTCTCTGACGTATCCGGAGGCATTTCGCCGTCGGATTAACGTGTGTGCACATGTAGATGTGGTGGACGAGTTTGCCAAGACATTTAAAGATAAGAACGGCAGAGATGTGCGTCGTCTGGATTATCAGAAGATTAAAGATGGTTCAGTTAATACAGATGTTTATCGCATAACACTAACAGATCCTGAAACTTATCAAGTATTGGGCGAGCCTATGAATTACTCTGCCTTTGTGGAATTGTGCAAAAGTAAGATGATCTCTGAACTAGACCGCAGTATGCGTATGATCAAGGGATTAGAAGGTTATGCCCAAGGGGAGTTTAGAAAGAAAAACCCCACAAGGTTGGATTTGATACGGGACGAAGTAAACACGTTTTTGAGACAGAAAACTGAATTGCAGATCAATCAACCACTGAACTTGGACATTGCCTTAGCTGAAAAAGCTATCGAGAACAATGTTCAAGCATTCTGGAAGAGTGTCGAATCGATCAATATGGAAAAGACGGGTGATGCTTTCGAAAAAGAGTTGGAAGATTTTGAGCAAAACTTGATAGTGTATCAGAATGACCGTTTTCTTAGAAATTATGAAAAGCGTCAAAACGTCAAGCATTTTGAAGAAATGGAGGTTGAGTCCACTTGTAAAGTCGACTACAAAGGTCTGATGGATGAGGTGGAAGTGTCTTTACCACGAGTTTTCCGTTTTTCACTGCCCAATCCTGGCGAACAGTTGCGTCAATTGAATCCTAGGAGGTTGTTAGCATGGTATAATAATTGCATGGATAACAAGAACAATTTTGGATTGTACTGGATGAACACCAAAAGGTTGTTGAATCGTGCAGAGTTTGTGGAAATTCTAAAGAAATACCAAGATAGTATGAAGGAATTTGGCCGATTTATGGTAAGCAAATTTGGGTACTATGCTGCTCCGAGTGTGAGTATAGTGGACAAAATAAGAACAAAATGCGGCACATATTTAACTAAGTGGAGGGAGCAAGTCAACAAGATATGGAATAGTGGCTTATTTGGCAAATTAATTTTATTTATCGTGCCTATAGTAGTTACCATGGTTTCCTTTGGAATTTTTGATTATATGTTTGAAACTAAACTACTTTCCATGGTGGATCAGGCTGCACATGATTTTATGGACCTGACTCATATGGGATTTGCGTCGGCAATAACTACTTATACAGACAATTGCCATAAGGTTTCAGGCTTTGTAATGACGTGCGCATTTTATAATCGTATGAAGACCGTACTCAAGAAAGTGTTAGCCAGTATAGGCAGAACAGAACCATTAGGGGTTTTCCTGGTAGAAGGTAATAGTGGGTCCGTCCCGGAGAAAGTCTCTGGGAAAGTCGTGGAAGTCATCCAATCGGGTGATAGTGCCACGACGCACGTGGCTAAGAAGATAGTTGAGATAGCACAATCCGGTGACAATATAACTAAGGGAGTGAGAAAAGTCGTTGTAGAATCGATGGCTCCGATTGGTGTGCATCATGTAGAAGCCGATATGGAGGCGTGGAAAGACACGACAGCACAAATGTTGATAACAAATCGAGTACTGTCAAACATGTATCGAATATCTAAGAGGGTCAGTGAAGATAAGGTGCGACCACTCATGAATGGAATTTTTGTGCGTGGCACACATATGTTGACTGCTGGACATTTGATCGATTTTCTAAATCAGGATGATATCTTGGAGATTTCTAATGTTTCGGGTGTGAGATATTCCATTCCATTTAGTTCTATAAAGGTGATGCGAGTGGTGGATAAGAATGATAAAGAAAAAGAAGCTATCATTTTGACGTTTCCTAAAACAGTGGGTATGCACGCCGATTTGGTAAAACATTTTTCCAATTCTGATTCTATGTCTATGTATAGACGAGCGGATGTTTGCTTGCCTTTATTGCGTAATTTCACGCCAAACGGTAAATTGAATTTCATGCTATTGGGTAATACAAGGGCAGAAGCTATAGATCAACCTGTGGTTCTGGAAACAGAAGAAGGTGAATATATGCTTAGATCTGGAATTGAGTATCAACTAAATACAACCCAGGGAGATTGCGGGTCGCCACTCATAATCAATGAGACTAAGGTGCTTCGCAAGATAGCCGGAATCCATGTGGCAGGAAGTAAAGACGGTTTAGCTCTCTCAGAGAGTGTAACACAGGCAGATTTGGAACGATGCTTTGGTAAAATGTCGAAAATTGATAACATTAGATTCGATCCGGACACAGCCCCTCATTTTGCACCCAAGAATGTAGATTTGCAAATAGGTTGTAACTTGACAGAAGATGAACTGTTTCCGGCTTTGGGTTTGCCTGGGCATAACTTCAATTTGATCGGTACTGTTAGAAAAGTGCCTTTCGTACCTGGGACATCTACTTTGCGGAGGAGTCTTGTATATGGAGACATTGTAGAGCCTATAACAGCACCATCGTGTCTCAAAAGTACTAGTGAATTGAACATTTACCATCATAATTTAGATAAATTCACTACTCTGACGCCGTTTATTGAGGGACCAATGCTTGATGCGTGTGTTAAGGACGTGAGCAATATATTGCTTAATAACCGAACAGAGAAATTGGCACGTATTTTAACTATAGAAGAAGCTGTAGAAGGTTCTGATGATAGTGAGTTCATAGGACCGATTGATCGTTCGACTTCCCCAGGTTACCCATGGCTTTTGAGCAAGAAGTCGGGATTGAGTGGGAAGAGAACGTGGTTAGGCAGCGATGAATATATTATAGATACCAACTTGCGAGATGAGGTTGAAGACCGAATCAACCAAGCTAGGAAAGGCATACGCAAGCCTGTTGTATGGACAGATACGCTCAAAGATGAGCGACGACCAATTGAGAAAGTGGCAGCAAAGAAGACTCGCATATTTGCTTATGGACCGATGGATTACACATTAGCTTTTCGCATGTATTTCTTAGGATTCCAGGCACATATAATGGAGAACAGGATAAAGAATGAACAATCATTGGGTACGAATGTGTATAATAATGATTGGTCAAAAACTGCCAAAGTATTAATATCTAAAGGAGATAAGGTTATAGCTGGAGATTTTTCCTGTTTTGATGGCACGCTGAATTCCGGCATAATGTCAAAATATGTGGAAGTGGCCAATAGATTTTATAACGACGGTGAAGAAAACGCATTAATCCGAGAGGTTTTGTTTAGAGACGTATATAATTCTATGCACTTGGTGCAAGGAGTTTTGTACACCATGAATCACTCACAACCAAGTGGGAATCCATCTACAACGTGCCTGAATTCCTTTTATAATAGCGTTTCTATGCGGATGGTTTATTTGTTGTGTGCTAAAGATGCCCAAGTCAATAGAAATGTGGCTGATTTTCGTAAAGAAGTTAGCATGGTTAGCTATGGGGACGACAATGTGATTAATTTCACGGATAAAATCTCTCCTTGGTTTAACCAGCATACAGTTTCGAAGAATTATGAGACTATAGGTATGATATATACAGATGAAACGAAAGGGACTGGTGCTATACCAGCATACCGCCCCATTGGAGAAATAAAATATTTGAAACGTAGTTTTCTTAAGCGTGGGAATAGATGGATAGCACCCCTCGATTTATCTACTTGTCTAGAAATGTGTAATTGGCGCAGAGATTCAGTTGATCCTATAGCTGCTACGCAAGTTAATTGTGAAACAGCAATAAGAGAATTGGCACTGCACGATCGGGCTATTTTTGATAAGTATGCCAATATGATAGAGAATGCTTTTATGACAAATACACAAGCCACTTTGACTACGAGCACGTTTGATGAAATTAATTCTGAGTTTTTAGACTCTTATTATGTTTAAGCATTGGTTACCCATTATCCTAATAATGATGGCAATCTGGATATAAGGCTTTGTTTGAACATCTGGCACTCTATTTAGAGTAGGATACCTTGGTGCAGTCCACCTAAAATCCTTCCATCTTAAGGCTTATCACGCTGGGTGGCTATGATAACCTCGTTCACGAGGGAGCCCTAACAACAATTCACCTGCCGACACAATAGATACTATGGATGTTAAAATTAAAGACGACCAAGCTAATGAACTAAGGAATTTGAGTGAAGTTACTTCAACGGGACCTAGCGTTTCAAACACTTCTTTTGCAGCTTCAGGTGTTGAAACGGTGGTTACTCAGGAAACTACAACTTTTGAGGACGCCACCGTAGCACCTGGATTTTCTTATCCAATGCCTGCGCAAAATTCAGACATACACAAAATTGATAAGAACCATTCCATAATACAATTTTTGCAGAGACCCGTTTTGATGTATGACAGTGTAGTTACTACTGTCACACCGCTGGTTATAGCTCCTAAGCAATCGGGTTCGCAAAAACCCGTATTTGCATTTGATCTGCCATGGCAGTTAGCCAAGATGGGTTATAAGAGCGGCAAATTGGATAAGTTTGAATATTTTAAAGCAGATGTTAAAATTAAAGTGACTATTAATGCCAACAACATGACGGCAGCCAGATTCTATCTGACATATGCCCCTTTTGATCATGTCATAAAACAAGGTTATAAACAAGCTGATAAACACGCCTCTGGTGTCACATCATACCCAGGAGTTGAGTTAGACATTCAGACTAACAATACAGTCGAAATAGTGGTTCCTTACTTGCACTGGGCAGAGGCATTGTCCCTGACTTCGGGTACGAAGGAGAATAATACGTTTGCCACTGTCTCCTTGTTTGCTATGACAACGGTCAGATCCGTTGCATCTTACCCTATCACTATACAAGCGTGGGGCTGGTTCGAGAATATAGTTCTACTTGGTCCTACATGTGACAACTTGTCTACAATGTTCAAGAGTGATGAGGAGAATATTAAAGATGACCTCTATAAGAAATTTCTGAAACGGAAAGCACAGATGCAGATACAGGCGGAAGCTGGGCAAGGTCCTATTTCAAGCATTGCGGCCACAATATCGGGCGTGGCAGATGCTGTGACAGGATTGCCCGTTGTGGGTGAAATTGCATCCACGGTTTCGTGGATATCCAATTTGGTTGGTGGAGTTGCTTCTATATTTGGATGGTCTAGACCAATCAATATGGACAAGGCCACAAGAATGGAGAATGTTCCTGGTTATGGATTTTGTCATGTGGATACGGTCGATGCAGGCGTGGTTCTTGGTTTAACAAGCACTAATGAATTGGACAAGCCGGTAGATATATTTTCTACGAATGTGGATGAGATGGCCATAGACTACGTGTGTGCAAATCCTGCTATGATAGATAACTTACAGTGGACTAAAAACGATGTCAAGGGAACAGAAATAGCGCGCAAGCCCGTTAGTTGCTTGCCCGATGCCAATCGGAGTGCCACAAGTCCCTCAGGGTATAATGCACCTACATCATTCGAGTATATCTCTCAACTTTTTATGCTCTGGCGAGCCACTATATGTTTTAGAATTAGTGTAGTTAAAACAGCTTATCATTCTGGAAGATTGGAGATAGTCTACGTCCCGAACAAAAATTTGTCCATGGGTAAAGACATAGACACCACAAATACTTATCGCTATATATTGGACATAACCAACGAATCTGAAATTACAGTTGAAATACCATTCTTATCAGAATCACTCATGTTGGAGCGAGCGGCAGCCACGGGTAGCTTGTATTTGAGGACTATAACCCAGCTCCATGCTCCTGAGGTTGTTTCAGATACTGTGGATATTATAGTGTGGAAATGGGCAAAAGATGTCGCATTTGCACAACCCTTATCTTCAACTAGAGTTCCCTATCCATTACCAGTACCAGCAGCTCCCGTGGAAATAGTCGAGGAACCAGCGAAAGTTCAAGCGGAAATGCAGATAAATGTTGGCAATGTCAATTCGTCTAGAGTTATATCATTCTTTCCTGGAGGTGATGATGAGAGAACAAAAATTTCGGTTCTGTCTCGGGTGGCGGGGGAAGCTCTAGTTTCCTTGCGATCATTATTGAAGTGCTTTAGATTTGCGGGGACTTTCGATACGAAAGCTGGAGAGATAAATTTGTACTCTCCTTATTCAGCCGAACCACGTGATTATGTTAATTACATAGCACAAATGTATCGTTTTTCGCGAGGAGGACTGAATTTGAAACTATTTAGTAAAGAGGAGACGGGAACAATAAAGACAGCTCTTGGATCGACCCTGAACTCAATAAGATCAGAATATTATTATCGACCTCCCACGCATATAACATACAATAGACTGAACCCTGTTCATCAAATTTCAGTTCCTTTTTATAGTAAGTACCGAAAGGTTCCTACAGTACCAATAGATTTGCCAGTTGGTTTTTCTTATCCCTACACGCCTGCTATAGATATTATTACTTCAAATGACAATCATTTGGAATTGTATCGTTCAGGCAAAGACGATCTAACTTTTGGTTGCCTTGTAGGGCCGCCCCTACTTAAATTTCCCCCAGGTGTACTGACGGGAGAAGATTTGCAGGGTTTTGTTAAAGTATAGAGTTTTTCAATAGTTTTTCATACTTTTCGTGGCTATTCTGATTTCAGAATTTATCAATATG
>Js2021-RtGenoV001
GACATATTATCGGAATTTTACGGAGATTCAGGATGATTCTGATTTGATGAATTACTTGTTTCAGGGAGAAGCAGGTTTGGAGTATGAGAATTTGTATTGGTTGAGTGCCAAGTTGGATCGACGTCGAACCCTTGTTATTAGTGATACCACCAAAAGGTTTAATCCCGGTAATGAGACTGGGATGCAGAGACTTTACTCGACTTGGATTGGTATTAATCGACGACTAAGCTATCCTGACGAGGAGAGTGGATCGGCGGAGTTCAGTGACCCTTGGGTCGCTCCCTCGCCTTGGTCAAAGGGAAATTTGTTTGTCATGGATATGTTTTCACAGGGATTTGATCCACCGTCTGCCGGGGATGAATCGACTTTTTGTACTCAGTCAACAGTTTATTGGCATGAAGCCTAAAGATTGAATATAGGTTTATGTATACAAACGAAAGTGCAGTTCCCTACTAGCCATTCATAGTCCACCTTTGGGTCTTCTCTTGGATCTGAGTTGCTGCATAAAATAGTGAATTTGCCGAAATGCACGTTCCTTTTGTGCCGGTACTTGTCTGTCACCGTGAACTCCTTCTGACATCCTAACCACTGCTTGTAGGAATGGAAGTATTCCATCCCTCCTGCCAGGTCGTCGAAGACGGCGTAGTCTGCATCCTCCTCGTATTGGTCTAAGTTGAACAAGCCCCCGAAGTAAGAGTGGCTTCCGATACACCTTGCCAGTAGGGTCTTCCCCATCCTCGTCGGTCCATAAAGGACTAAGGATTTCTTTCTGACGTCATTAGCACAGTGCAACGTCTAGCATGATTTTGTAATTCGTACATCACCAGAAAGAAAGAGGGTGGGGCCCAAGAGGGGGGCCCCGCCTTAGGCAGGGGGGTGCCTTTGGGAGGGTTCCCCTTGAGAGGAGGTGAGTGGGGGTGCTGGGTCCTCACCTGCCGCCTCTGAGTAGATCTCCTCCTCTGACATTCTCCTCGTACCATTCCTCGAGTTCAGGCCACTCGGTGAAATCTCCGTCAGACCAGGAGGTCGGGCTATGGTACGGTTCGGGAGTGACACGGTACGCCCAATCGGCGTATTTCTCGATGTTGGAGAAACTGCATACAAGAGCTCTTGGATCCAGTGTTTTGATTGCGTCATAAAAAGAAGTTTTGTCCGGTGAAGATATGATATCTGCCCAATGACGTCCGGAAGTTGATTGAGATCCGTCAAGATCTGATTCGTCAAGGTTGTTCCAGATGATGTCTCCATCTTTTCTGACGTAGTCGTATGCTCTTTGAGGAGTCCATCGAATTGCTTTGATATTGGGGTGAGCACCCCCAACATCGAACTCAGCTGCGTTGCGAGTATGGTGTGTTGTGTCGAAAAGAATGAAAGCATGGTAATGAATCCCTCCATCTCGGTGTTGCTCTCTTGCCAGGACTCCTCTAGCACCAAGTCTACTAAAGAGTCGCACAGCGCTTTGAGTATCGAAGTCGGGTCCCACCTGCGAGTAAGTGAGAAGGATTCGTTTACAGCGGAGTCGAAATTCGCTGGAGTTGCCATTTTGGGAGCTTTCCATAGAGACAATTAAGATTCTGTCTCTATGGCCATGTGGCCTCGTGGCCAGCGAATGTACGGCGTATATATAGACGCCCAGGATGTCAGGTACGCAGTGATTTCTGTCACTGCTGCCTGCTATGGGATTTCCTCCGCCGACATTCGCGGACACTCGTGGATGTACTTGTCTCGCGTATTCTTACGGGTATTCATCTGATAGGTGCAAAAAACATGTCTTACGTAAAAAGTCACCGACGAAGGACTTACGCAAGGCGTACAACAAGGCACAGGCGGAAGATGTCGTCATGGGGTCGACGGAAGACTCGAAAGTTTGGTTCAGTCAATCTCCGCTTGAAACGCTTGCCAAGGCGGCAAGCAAGGAAGCGGTACATACGAAACGTCGCATCGAAGAAAAAGTGGGACACCATGCGAAGCGCAGGTAGTGTGATCGAAGGAAACTTGGACACACAAATCACTTTAACGAACGCCACAACCATTTTCCTGTTTTGTCCCAATTATCGGTTCTTGTCTAGGTCATGGAGTAACGATCATACACGGAATGCGCAGGATATATTTTTCAGGGGTTTCAAAGAGAAGTTTTGGGTGTTGACTAGGAACGTGCCACTCATTCATCGGCGTGTGGTGTTTTGGGCTCAAATTGTTCCCACCCGAGCACGTCCCTCTGTGGTCCCCAATGCTCAGGCTGATGCTCCCCC
>Js2021-RtGenoV002
ATACTGCAGCAACACTGACCCACGAGAAGACAAGGGTGTGGACGTGGAATGGTTGGAAGGAAATTGCATTTTCGTACACGTAAATAGCAAAGTATTCAACATTTAGGCTTCATGCCAATAAACAGTACCCTGAGTGGAGAACTGAGCCCCCACAGCGGCTGAACGTGCACCCATACCCTGCGTGAAAATATCCATGACGTAAAGATTACCAGGATTCCAAGGAGACGGAGCAGCCCAAGGACTACTCGTTTCACCACCTCCACTCTCCTCATCTTGATAGGATAACCTGCGATTGACACCAATCCAAGTCTTGTACAACTTCTGAGTAGCTGTGTCATTTCCAGGATTTGTAGTCTTGGTCGTATCAGAAATGACGCGTGTATGTCGACGATCAAGCTTGGCAGCAGGCCAATAGTCGGTAGCGTAATCGACATTGGAAGTACCCTGAAACAGGTACTCCATCAACAAGGACTCACCCTTAATATCGGTGAAAGGGCGAGAATACTGAGGAGGAGCATTGGGTGGAAACGTCAACAAAGGACGAGCCTGCTCGATAACTTGCTGTGCCCAAAAAACAATCCTGCGGTGGACCAAAGGAGATCCACCAGTCTGAACCCAAAAACGCTCGGCAAAGCCACGGAAGAAAACATCCTGAGCATTGCGCGTATGATCGTTGGAAACATCCCGGTCGAGGTTTCGATAATTTGGACAAAACAAGAATATGTAAGTATTATCCACCAACTCAATGAGGGGATCAAGATCCCCGAGTTGAACATCCTGGACACTCCGCATCGTGTCCCACTTTTTCTTTGAAGCGACATTGCGAATGAAACGCTTTCTCGCTTGTCGCCTGGGTAACCGCTTCGGACGGAGATTGACCTTGCCAAATCCCCTGCGAGTCGATCGAAAGTTCCTTGAAGACCTCCTGAACCGCCCTCTCGTCGCGAATGAACGCCTTGCGGAGGTCCGACGACCCCACCTTCTTGCGAATGCCATGCGTAGACATGTGAAAACAGGCAGCAGTGACAAAAACACCACTGCAGAAACTGGGCCAGGCGAGATATATATACCTGGCCACGAGGCCACATGGCCATAGAGACAGAATCTTACTTTTGTCTCATGGCCTCATCCCAAAATGGAAACACCTCCGAGTTCAGGGTCCGCGCCAAACGCATTCTCCTCACATACTCCCAGGTTGGTGTGCATTGGGATTATCATGGACTTGCACAACTTATTGGTCGACTTGGCGCAAGAGGAATCATTTGCAGAGAACTGCACCAAGATGGCGGAATTCATTACCACGCTCTCCTCGTATTCGACAGAGCGTACCAGACTCGCGATGTCACTCACTTTGATGTTGGAAACACTCACCCCAATATCAAACCAATACGATTCACTCCTCGAAAGGCATACGACTATTGCAGAAAGGACGGGGATGTTGTCTGGACCAACCTCAGTGACGAGGATATTGATGGGCCAGGACGATCTAGTTCAACTTTGTGGGCAGACATCATT
>Js2021-RtPicoLV001
CCTTGCCAATAGTATCTTTTCACGAACTTGCAAGACCCGAAAATGATTGGATTTGGAACGAATATTCGGATTCTTTTCTGGCAGCTTGGTATGGTAAGACTGTTAGCTTTGTTCTGGAACAACGGAGAATACCGTATGTTAGATTGGAGAAACAAACCCAACACACCGTTATGCGATCTGGAATCGAGTTTGCGCAACGATTTCTTGGTATAGTGCTTTCTTGGCTGATGCACTTGATTGACGGTAAACCTTTTAGTGTTTCGAGTGTAAAGGATGGCATTATGATTGGGAACACTATTTCGAATTGTAGTTCTGATTTAATTAAAGATTTCATTGATACATTTGACTCAGACAAGAAATATTTCGAAAAACAAGTTACAAAGTATGTTGATGATTTGGAAAAATTTCTGGAAACTCCAAATTATGAATTTTCCAATAATTTGCGATACGTTTATGATATTAGTGATGAATTGAAAGAAATTAGAACATTTATATCGGACTATCCTAAAGAGCAACAGCAACAAATTATTCCTTTGATGTCTATTTTCGCTGCCGCTTCCAAGAGAAAGAATGAAATACTTACTTCAATGTCCCCCGAGTTTCATCGTCAGGAACCTTTTCTTATTTTGTTGCGTGGACCAGGTGCGATTGGTAAAACTTATTTTGCCCAGCATTTGGCTAAGAGGATCGTAAAGGAGCTCATACCTGATGGTGATCTAAAAAGGGATTATATAGAGGTTCGACACGATGATAAATATTGGCCGCCTCTTGCTGGTCAGCGTGTTGCATTTTTCGATGAAGCGGGAACTGTTAGAAATATTGCTGATGATTTGTTATTTTCAAATATAAAGGGGTTGTGCTCAACCGCATACTTTAATTGTCCAGCGGCTGATGTTGAGCACAAGGTAACACCTTGTCCATTCCATGTGATAATTGCAACTACTAATTCTGAATTGGATGATATACAGGGTAAATATGGAGCTTTTGCTGGTCCTGCTAGTGTATATTCTATGTGGAGAAGGTTGTTGGTTGTTGATTGCAAGTGGGCTGGAGAAACTAAATTAAATCTAAACGATCCTACTGGACATAGGAGTGATTTCTCCCACATTGAGTTCACACGTTGCGAATGGGATGATTCTAAATCACGAATGGTTAAAACTGAAACTATTGGTCCGGAAAAATTGTTTAATATCGCTGCAAAAATGTACCAGAAACGCTATATTGAGCATAAAAGAAATATTGATTTGCAGCGAGTGGAGAAGCAAGCAGAACACAGGATGCATTATACTCTACATATGCATGGCCCACCTGGGCAAGGCAAGACACCAGCTTTATTGAATTTAGCTAGTAAACTCTCATCTTTGTACAGTATGCCTGTGTTTGTAATTAAGGAACTCAGAGATTTTCAGCAATTGCGCTTCAAGGATAATCCATCAATTTTTGTTTTTGATGACATATTTGACAACAATTGTAGTGTTGAATTGCAACATGAATTTATGAATATATATAATAATATTATGCCAAACAACTCTATTGTTCTTGTTTCCTCTAATATCTCTACTGGTTATTCCATGAAGCCTTATCTTAACTTAACTAATATATATTTTCCTCGTACTCTCAAGTTTAAAGTTACTGGTATTATTAGACGATTGGGTTTTTGTGGAAGGTTCGATGGATTGGGTGATATGCCTGGCTATAATAGAGAATATTATTGTTTGAATAATTCATTCTTTAGGTGCTTTCCAAAACCAATTAATAGATTTCTTCTCTTTCTCGCTTTCATTTCTCTTCCGCTCTCTTTTTGGAATGCATATTTTCTATTTATGTGTTTGCCACTTTTCTTCTCTTTGCGCAGGCTTCACGATAGAGTGTTGGTGAATGATATAGTTGAGGATGCATATTCGTCTTACAAAGAGTTTGTCCGCATGAGACATGATATACCCATAAATATAGTTGACGAGCTTCCGAATGCTGAGTATAATTTCTGTATTAAGATTCCAAAACCTCAAGAATTTACATTACCTAGAAATATACTTCAGCTCGATAAACATGTAACCATTTCTAAGCGGGTTTATGATGATTCACATGATGATTGGAAAATGTATTTTAGTAATGACATAGCTAAGAAATTGCGGTGTGTGTATCATAAGTTTTTTATTAATGATACAAACCTTAGTGATGAAGTTGTTACTCGTGAATTGCGAAGATGTGCACGTTCTATGTTGGAATATGGCGTTCAACCTGTTATGCTTATTGAAATTAATAATCTTGGTAGATATGCTTTCTTCCAAGGTGCAATATATAAACAGTATAAAAATGATAGTAATGATGATAATGATATTGCCATATTTTGTAGTCATACTAGTATTGTTTTGAATTCGACTAATAGAATTTTAGAAATTCCAATACATGAAGTTTTTGGTAATATAAATGTTGCTATAAAATATGAATTAACACTTCTTGAAGCTCTAGAGTATAGTAAGTTTGTAAAATCTTCAAAATTCCTATCTTTGGATCATATTAGAAAATTTTTAGTTGAGAAGCAAAAACAGGACTTTCAACTGGACTGGTCAATGCGTTATAAGAAATTAACTGATAAAGTGGAGGAAATAAAGAGACAACCCTTTGGTAAGTTTCTTATTTGTTTGTATTCAATATTGGCTTTGTTCCTCGTTAGTGCGGTTGCGTATAAAATCTTTGGTTATTTCTTTAAAACGCGAAAACGTGTTAATAACATTTGCGACACGGATTCTGAGTGTGATATTGAGCAGGATCGTGGTAAGGGTGGTAGAAGGCGTAATCCGAAATATTACTCTGATGTTGAACAAGATAAGGGAAAGGGTTCGCGGAGAAAGAATCCAAAGGTGTATTCTGACATCGAGCAGGATAACTTCCGTTCTCGTGTTTCGACTGAGGAGGTTTCCCGTGCTGAGGTCAAGCAACTGGCTTCGTTGATTGATTGTAAACGACAAGGTTTGGAAAAACAAGATGTTAGAACCCTTTGTGATATGAATGATTATGATGCCTATAAGAAGTATATTGAAAATGCCTATACGAAAGCGACTAAGAATTTGGCCCAGGTATATATGGTTGCGAGTGACGTCCCGGTTATGAATGTTGAGCCAATAGGGCAGCAGATGTGTTATGCCCTGTTTTTGAGGGGTAATATGTTTGTTACCGTTGGGCATATTGCAGATAACATAAGTGGTTGGTTCCATTTGTATGTCGGGTGTGATTCTTTTGGAGGTAAATTTTATAGATGTAAGCTTCTTAAAACTTACAAGAGTCGCGATTTATCCTTTTGGAGTTGTGATATAAAGCAATCCTTTCCTGATATAACTAAATTATTTTTAACACGTAAACAAATGTATGACTATCAGATGGTTAATGCCGTCATACAACGATATGCACCTAATAAAGAAAAGATTTGGATTCAGGGTTGTTGTGATATTGTACAACCTTACTATTCGACAGGAAATGGTGGTATAAGTGAGTTTGGGTATGTTGATTTTGCAACCATAGGCATTCAGCTAACGTATTATGGTGATTGTGGGTTGCCATATTATATTGCTGAAAAAGACTTCGCTCATGATAAGATATTAGGCTTGCATTGTATGGGCAATGTTGATGGATATTCATCGGTGGGCATAGTTGCTTTGATCATGCAAGAAGATTTTGCTGATCTTGATCGGCAGACTGCATGTGATTTTTGCTCAGTCACAAAGACGCGATTGGCGCCGGCGAGTATCCCGAAGTGTGATAACCATGAGATTGTTTGGAATGGCAATCATGAGAGTAATGCGAAGGCTTTCGTTGAGGAACTTAAGTTTCATGATGAGTTGAGGACTAGTTTTACTGGGATGGTTATTAAAAATTCTGGTCCCTTGTTGCGTGGAAGTGTAAGTCACTCTCATACTCAATTTTTATCGGGTATGCGTGATGAAACTTTTGTTGTAACTAGGGGCTGGGTAACTACTACCGCGAGTGAGCTGGGTTTTGATTCACCTCGAATTAATCCAAATTCCACATTTAGCTATAGAGTGATAGATGTGTCATATGGTGGTCTATATACTTGTCTCAATAATATTGGTTATGCTAGCAATTTTAGGTTGTATGCAAACGTGTATAATAAGGGACATAAACGGGCTGCACTTATTAAAATTATAATTCCAATGGAGGAAGTACCAAGTAGGGAATCACAGTTTTCCTTGTCAAAACAGGCAATAGTTCCGCTAAACATCAATGATGAACAGGTAGTTCATGTAAATGGTGACATCTTTGATGTCATGAATCAGCATATGCAGAGATTACGGCGGGGTATGCTACCTGATATTGCCTATGAAGATATACCTGATAATGAAACTGTGCAGGTTATAGGAGTTGCACACAGAAATATGTCACCGCTTCCACCAAATTCCTATATGCCAACACCATTTCATATGGCTGTTGGGGATACTTTGGGTGCTTACAAGTTACCCGTTAGATTTGATGCAAATAATGCTCCGCAGGAGGTGAAGGATCGAATGTTCTGTGATAGGTGTGGAAATCCTGATCCCCGAATAACACAATCAATTGCTTGGGCACACCCCAACTTTTCCCCTGATATTGAATTGCGCAAATTTGTCAAGAGTGAATACATGGCGAATATACTTGAAAGTTATTCTGGGATGAACCTTCTTACCGACCACCAACTTTTCCATGGATATGAGTCTGGACACCGCTTGCGGGGAGGTTTGCAGCCGCTTGAGATTGATTCGAGTATTGGTTGGACTCTTAAGCAGATTTTTAACGTTACTCATAAGTCTGACGTGATTCACCTTTCAGATAAAGGGGTTTATTCATGGAAGGATAATGAATGTGCTGATTTTGCTAAGTCCATGTTTGAGGTCTCTATGATGCAGGCCGAAGCTGGTATTAGGTACTGGACTGTCTTTAATGAGTTGCTCAAGATGGAGAAATTAAAACCGGAGAAACAATTTCTCCCGAGAACGTTTACGGCAAACGACCTTAATGGGGTGCTTATGGAAAGAAAGATCTTGGGTGAGTTTACTGCGCGTGCAATGTTGTGGGACAAAACTTGCAGTGTGGGAATTAATGTTTACTCAGATTTTGATCAATTAACACGAGAGATGTCAAAATTTAAGAACCAATTTACCATAGATTATTCGAAATACGATCGCTCTATACCGGCATGTGTCTTTGAGGACATCTGTGAACTGTTGATTGGAGCGAATCCACATTTGAAACATCATTTAAATTCTTGTTTTAAAACTTTGGTTAATAGAGTACAAGTTTCTGGAAATACTATAGCATTGGTTAAGGGTGGTATGCCTTCGGGATGTATTCCCACAGCACCGCTGAACTCAAAGTGCAATGATTTCATTATTTATAGTATTTATGTTTCGCTATGTTGGGATAGTAATCATGAAGACTTCGCCTATTATGCTGTCTATAATAGGAAGGTTGTGCGAAGATTTTACGGTGATGATGGGTGGATCTCTTGTGATGATGATATTGCTGATTTCTTTAATAGCGTCACTGTCGCTAGAAAAGCGAAGCAATTGTTTGGAATGACAATTACACCCAGTAGTAAGCAGGGAATACAACTTCCGTTTGACGAACCCGACCAGATATCTTTCATATCCCGCTTTCCCCGCAAACTTGATAGATATAATTTTATTGTTGGTGCACTTAAGAAAATATCCATATCAACACATTTTCATTGGACCATTGATTGCTCTCCTAAGCAGTTGGGTGAACAGCTGACTATCGCACAACTTGAAGCTTCTTTCTGGGAAGAAAGTTACTTTCTTAGTGTGCAGGAACAAATTAGGGTGGCAATTAGAAAGGTTCCAGAAATTAGACAGTATTTTTGTTTTAGAACGCGCGAATTCTTGCAACAACAAACTTTTGAGGGAGCATACCTATCTGGAGTTAAGAGACACCAAGGAATCAACTTAGTTGATTCTGAACTTTATGAAAAGAGAATTGTTGATAAAACAAAAGAAATAATACTGCGCTATACGCAAACCGAAAACGAATATAAGTTGTTTATTGAAAAGTTAAACCTGCTGAGATATAAGAGAACTACAGATATACTTACCTATATAAACAGCGAAGAATACAAGAAAATGTCAAAGTTTTCCCACCTAAACCACCTCTTCCAGAGGGGCGTTTTGTCACGACCTAGTGTTGATTATGAGGCTATTGGACTTGATTGGTCTTGTAAGATTGAAGTTTTACTTATTTCGAGTAAAAAGACGCTTACAGGAATTGGAAAAGGAGTCTCTAAAACAATTGCAAAGGAATTTGCTGCCGAAATGATTTGCTCACAATTGAGCAAATTAGAGAACGAAAGAAGTAGATTTATTAAACAATCTATGCCTTTTATGGAGCTTCAGATGAATGTATCTGCTTCCCTTGAACACAAAACTCTTGGAGCACCCATGATTGCGCCCGACCCGACTGTTACTCCGGACTCAGGATTGGTTACTAATACTATGACACCATCTCCATGTAGAGTGATTAATCCTGGTGCTATTTCATTGGATAATCCAGCCGGTACTGGTGCTGCCTTTGATAAGAGGGATTCCATATATGGCATATATCAAAGATGGCCAGAGAAGTCCGCTATTGTGAATGGTAGTTTACAGGAGGGTGCTGAAGTTGTGCGCATCTCCCTCGATCCCAAAACACTCCCGGCGCGAATAAGAGAATATGTAAATTTTCATGAATATATTATTCCCGCAATAGATGTGCAGATAGTTATCGGCGGAGCGGCAGGTACTATAGGCTGGCTTAAAATTGGGTGGGTACCTGATGATACCCTTAAGTATGGTCTTGATGATTTACAAGCGGTTGCTTGTGAAACCGTAAATATGAATGGAACGATAACTATGTGTACATTACTTACAGATAATCGACAGTATGGAATGTATAGGAAGGTTCAAAATGATTCGGAACCTTGGCCTGCGTTAATAATAATGGTTGATCATCCTGCATTGAATGTCCAACGAAATGATGATGTGGGATATCCCGTTCGAGTAAATGTCAGATTGGCACCTACTTGTGCCTTAATGTACCCTAATAGACTTATTAGTGGAGCACCTGAAGTCGGAACAAAACTTTCCCTTAAGCCTTTCCTGAACGCCAGTACTGTTGATTTCTTAATTGGATCTAGCAAAATTCTAAATGAAGGTATATCTCTGCTTGAATACCCCGAATGTGGCTACTTATCTGGTAATTTTAATCCGACTTTCACTGATAGGAATTGTATCAATGCACATCTTCGACGCACAAATTATATTGTTTTTACTGATAATCTGAGTAAAATCACTCTTGGTACAAAAATTGAGCAATATAGCACACAGAAATTTGAGTTTCCTAGTTCAATTGACTTCGCATATGGTCAGATACCTTCCGTTTTTGAAAGAATGACCATATATCCTGATGCAAAGTTTGGCTCATTTTCAAATTACACTATACAGCCTCTCTTCATAACTAATGGTGTGTTTATTTATAAATGCACTACTATGTATGTTTTTGAGTCTGGTTGTATTTTGCACTTCAGTATTGATGGAAATTACTGGGAGATTACCGTTAGCGGGAGTGAGATAACCACGATTGGTCAAGCATATGAGCCGGATAGTTATTATTGGGGAACATATAATATGCTTGTAGCTAAGACGACAGATGCCAACGTTGTTTATAATAAGACACCTCTTGATTTTGACTCACTTAATGTGTTTAAGGGGCAATTCATTTACTCCACTTATTTTGGTGGAAAGTGGCAGAGGGCTTTGGCGAGTTACATTAATTTGCCTATAGATGAGAATATAGATGGTTTTACCGACCGGAAGAAATGGTTCTTACCTGATCAAAAACGAACAACCACACTTTATGATTGGACCTATGTTTTAACCGGTAATTCTTTGCCCGCAACAGCATTGCCCAATGGTTTGAAGACTGCTTTTATGGTACGACCTGGTACTTCTACAACGACTACCGATGACGCTGCTTTTGCGCCGATAACGGCTCCTGGAATACATTCACTTTATAAAACTCTAAATGATTATCTCGTGACTTTGAATACTGAATTGATTATTGCCGATCTTGTAGTGGCTGGTAATATTTTGGGTAAGGTTGGTTATGTTAAAAACGCCTTTCTTACACGTACGAGTGGGGTTAAAGTCATTAAGACTGCCCTGACTACCGATATTCAAATGATAAACATAACTGCTGCATCCAATACTTCTGCTATTTCTGTATTAAATGTTGGCGGCTTTGCAAGTTGGAGTGGAAGCAATACATATTTTGTGGGGAGAGTATTCTCTTTCCAGTCTGCATTTATGGCACTTGGAATGGCAGCTCAAGCTGGTTCTAATATGATGCAAGCCATTGGTAATGGATTGATGTATTGGGATTATAAGAGTTGGCAGGATGCAAGATTGGATAAGCAGAATGCTCTCAGATTGCAGTTAATGGAAATGCAGAATGAGGCTGCAAAGCAGGTACAGGCAATGAGAAACCAAAATGAAATTGACAAGATTCAAAAACAAGCTGAAATAAAACAGTCCTTGCTTGGATATAGTGGTAATAGTGCCCAAAATGGCAATCTTGAAGGGAGGTCGCGTGGGGAGAGTGTGCAACGCCCTCCTATTCTTGGAGTAGAGGCTAATGGTATGATACCCCGTGTGCCACTGCAGTCCGGTACAAAGACTGAACTCAGAGATGCTTATGAGCAACAAAGGACAAAATTTGTTAAGCCTAAAGATTCAATTAGTAACTACGTCAAGGTTGATGGGGCTACTACTGATGAGACGGACGTTGATGCTATTCCGCCGTTTCTTGATCGCTTTCGATCAGTGTCAACTGCATATCCTGAGGTTGCTGATCGTGCGCGGCAAAGCGTTGTCCCCAACCTTCCAATACCTAAATCTGACGAACCTGATGATGACGAAAATATTTAGTATATTGTATTATTATACAATATCTGTCTCT
>Js2021-RtPicoLV002
GGTGCTTAATATGCTATCATACCTCTTGCGGAGCTTTTAAAGCCGTTCAAAGTCCCTGTATAGCAGCACCTCGTGGGGTCATGCCGTTGTTTTCCTATGGCTAGATATAGCTACTGTCCTTCGTTGGGGAACCGCCCTCTAGGCGATTATGGGTCCTTTACTGATGTGGTTATTATAATTGGTTCACAATGTTCGAGAAATCCTTCTTAAGACCGCTTAAGAATCGTCGAGACCGTGAACTAGGGTACACGCGTGGAGACGTTCCGTTGTGAATCAATTATAATCGACATGGTATTGGTCATGAGAGTTATTGGGTCTCACCAACCCTCGGAGTAATGTATCCGAATGTCCTGTAAGTTGTTTTTGAGCAACCTCTTCAGGAAGGTGGGTTTCTCACCAAAGAGGCGGATGTGGCCGGAACCCGGTGACGCTACTCAATAAGAGTGGGGCTCTGCGGAGAGACGTGGTGACACCTTGGAATAGACAGGGATTTTTCAGTTCCAATTTAGCTTTCATGTGTTTGTTCAAATAAAATTTATGAAGATGTCTTTTACTTATTCAGTTGATGCTAGTGTTCGAGTTGTGACTCGTGTCTGTGGCGTTGTTATGGAAACTACTAAATCTGACTGGGTTGGAGAATTTGATTATTCTGACTGCAGAGAAGCTATGTCTGAAATTAGAGATCATGTAATTGATGACATTGAACAAGAAATTCAGCGAATTGAAGCCGAAAGGTTAGATGCTGATAATGAAGTTGATGACACTCCTCTTGGATATGAAGCTTGTTTTCATTGGGATAGAGAAGGCTATGCTAGAGCCGCTAAAGATGTTGAAGACTGGGAATATAATTTCCAAGTAAGAAGACAACAGCAGCAGTTGGTGATTAGAACACCGACAGAAAGTGAAGCAGAGCAATCTGATTCTGGTTGTAGTATTGAAGAGCCTGGATGGTCTCTTGCTGATGAAATTGTTGATAATGAATCAAGTACTAGTGAAGAAGAACAAGAAGAACGTTTCGATTTTCTCGGAATTAAATTCACTAAACAAGAACTTTATGACAGAATGTGGAACAGAAAATGTAGTACTTGTGATGAAGATGATTCAGAAGATGAAGAAAGAGTGCAAGAACTCATGAATTATTCATGGGAAGCAGTTCCTAGTGATGAAGAATGTGTGACACAAGGTGATGAATCTCAAAGACTTTTCTTTGAACATTATCCTGACTGTTTAGACTGGATGCATGACATGGAAGCAGCTTGTGAAGACTATTGCTTCAATTATGAAATGAAACATGACTGTGACCCTCCAATTTGGAGTGAAAGAATGGATAATGTTGTCAGACAAGCCAAGAAATGCAAAACAATGCAGAAAAGTGCAAATGTAATTGAAAAATGGATGATTGATAATGAACTGTTTGAGCATGTTAAAATTCAACCTGAAGAACTTGAAGCTCATCATTACAAGGCCATGTTTTATGAATGGTCTCCTGGTTCTACAACCTTTTGGTGTAGTAACAGATGGCGTGCTCATAAAGATGTGTGGTTGTTAGCTCACATTGTGGAATACTTTAATGGACCTCAAACTCAAGGAGTTCAAAATGATTTAGAAGAGAGCGAAAGCCTGTCTAAATTTGAGAATGTCACTTTTGTTGATGAAAGACCTGTTGAAGCCACACCTGCTCACATAAACGGCGATAAACATTCAGCCGATCAACATGTGGAAATCTCTGAGATTCCATGGTCTGTTAAGCAGGTTTTGGAAAGAGAACAATACATTGGTTCTTTCACATGGAAAGTTGGAGATGTAGGAAATCTTGTGAATGTTGGAATGCCAAAAGCACTTGTGAAAGATGGCTCAGTAGTTCAACAGCAGTTGAGACTTTGTGGTTTTCTAAGAGCCGGAGTTGAAATAAGAATTGTGATGAATGGAAATAAATTCATGATTGGACGACTCATTGCTCATGTTGAGCCAGTTAGGTTTAAAAATGATGATGGACTTTACCAAATTCAAATGTATCCAAATTTTCCTCATGTGATGTTGGATGCATCAGTTTCTAACAGTGCAGTTTTGTGTCTGCCTTTTTGTAGTATTTTGTCTTACTTTTGTCAAAGACAAGGAGCACTCGAAGATGACAGTATAAACACCATTGGAAGATTGTACATTGATGTGTTTAACAAATTGCAAGCTCCTGAAGGTGGAACTCAGCAAATTACCATCACAGTATATGCTCGATTTCTTAATCCTGCTATACATCAAACTGTCTTTTCAATAGACAAGTTCAGTTATTCAGATGGATTTGTGACTCAAGGATTGGAAGATGGAAACTTGGTTGTAAACAGATCAAATCAACCTCCTTGTTTTGGAGATGTGAATGATAACACTGTTATGCTTAGTTTGAATAGGAATGGTGGAAAAACAGCAGATTCCCAAACTTTGCAAGGAATTGATGATGACCTAAAGAAAGCAATTCAAATTCCAAGCTTAGCTTTCCAAGGATTCTGGAAAACGTCAGACGTCACCGGGAATACCTTGTATTCTTTTCCAGTTTCCCCAAGCTACGTTGGTCCTATCAACGTTAGCATTGTGAAAGATCATGGAGTTGTTTTAAGACCTTCTTTCTTGAATTACATTTCAAGATGCTTTGCTTACTGGACTGGAGACATAATGATTAAAATTCAAGTTGTTGGAAATGCATTTGCTTCTGGAAGATTAGTGCATATTTTTGATCCTTCTTGGGTGCCTTCTTATGGTGCTGTACAAGATTTGGATACTCTCATGAATTACAATTGTGTGATTCAAGACATTCAAGAACAGCAAGAAATTGTCATTCAAGTACCTTACACGAGTGTAAGACCGTTTTTAAGGTGCGATCATTGGCAATATCAAGAACTTTTTGATGACATTAAAGATACTGCAAAATTGAGTGAATCATTTATGGGATATTTTAGAACTTTAGTTTTAAATCAGTTAGTAATGCCAGCTCAAATGACTCAGACCATTGAAGTCAATTATTTTATTTATGCTGGACCAAACTTCTCTTTTAGAGTGCCTGTTGATCTGCAACCCTTGGATGTTGACACTGGTATAACCTCAAATCGTCTTCGGCGAGAGCCTGTTTATCCTTGGATAACAGGAGCCAGTATTGACCCAGAGTATGAGAACAAAGATTACATCAGACTCATTTGGTCAGAAGGTTTAAGACTGTTCAAACAAGGATGGTTGACAAACGTTGCCCAATGGTGGAAAAGTCTACCTGTTACTGGTAAAGGAGAGCTTGATGAAGTTTATGCCTGGTGTTATAAAGCACGTCAGTTGATTGAATATGCTGAAGACACAGAAGAATCTCCTCAAAAGATTCTTATGAAAAGTTTAGGACGTTTTCAAGTTCCTATAACTATGGCTGTTATTCCTGAAGATGACTGTGAAACTCAAGGATTGGAAGAATTTGTGACTGGAAGAGTTGCACCTGAGTTAACGCCTATTGTAATCACAAAAGGAAACAGAGCCAATAATCCTCCAGAAATAGAGGATAATGCTTTGTCTACTTTCTTACATAGGTATTACCCATTGATGATTGGAAGTCCTCATTTGGGCTTGACTGGTTTTACGATGTATCAAATTCCTGTTAATCCTTGTTTTGTACCTCAGCAAAGAGAACCAATAAAAGGAATGTTACCACCTGTAGCACAAACGAACCAACTAGCTTGGATTTCGAAAATGTTTGGATTTTGGTCAGGTTCTCTAAGATACAAAATAGTGTTTCCTAACACTGACAGTGATGTGTATGTAGCTTATGTGCCTCAAGAAAATATGTATTTTAGAATACATTCTGGAGTTTCAGTGCAAGATGTGCACGCGTTGATGGCCTATGCAGGCGATGTAGCGGTGACTCATTTGCAAGGAAGTATTGAAGTTACAGTGCCTTTTAGTTCACCGTACAATCAGTGTATGACAAGTATCAGAGGTGGACATTATGATGCAAGAAATCAGAATGGAACTCTTTTCATTTATGTCAGAAACAAGTTGCAATCTGTGCAGCCCTTTATACCTGCTTTGTCAGTGTTTATTTCTGCAGGTTCTGATTTCAAACTGAACTGGATGTTGTCTCCGCCTAATGTGTATGATGGAAACATTGACTTTGATTGTAATGAGACTAAATTTGAATATCTTCAATCTGAATCTCACAAGAAAATGACTAACTATGGCATGAATGTAAGAACACCTTCAAACGCTGGTTGGGACAACGTTAACAAAATTACCGTAATGGGATTTTGTGAAGGAGAACCAACCACGCAAGGCTTGGGAGATTATCTCACAATGCCTTTCACATTCATGAAAAATGTGAACCAAGCAGCCATTAGTTTGCCTGCTCAAGTTGAACAGTTTAACAAAAGTGTTGAAGAAGCTAAAGATGCTATTGAAAGTGCGTCAAAAGCGACATCTGAGTTTTCAGATAAGGCGAAGAATTACCTGGAATTGGCAGCTTCTACCTTATTGGCCGGAAATGTTGTAAGATCTTTTGTGAAAGTGTGTAAAGAAGCGACAGCTGGAAATTTTGTCGATTTGGCATTAAGTGTTGCTTCTCTTTTAGGTTTCAATATCAGAAGACAAATAATTGAAACAATTAATGCTCTCTTAAACTATTTTTCGAAAGAAAAAGAGCAAGCCCAGGCACAAGCAATGAATGGGGCAATACTTAATGTTGTTGAAGACAATGAAGGTCTAATTACAAAGAGTGTTGCGGTTTTAGGGACGGTAATTTATGCCTATGTTTTTGATTGTTTACCTGACTTTGGAAAATTAAAAGATTGGTTGAAAAACTTTCTTGTTTCTGAGCCAGTTGCACAAGGTTTTGACTTAAGGGGAGCTCATTTTGGCTTTCTTGGAATGAATGCATTGGCTAAAGTTTTTGATAACTTAGTTCACTATGCTAAGAAATTTGTCGATTGGGTTTTGGAAAGAGACTCTCCTGAGACTCTATTGGCCAGAAAAGCTGAAAAGATTCGCGACAAAGTTTTACATCTGATTGGAAGATTGGATGCCTTGGATAATGAAATGGAAATTGTAAGAGCACTTCAAGATCCTTTGTGCCATAACAGATTTTACCAGTTGATGGAAGATTGTATGGAACTCACGGAGACCTATCTGAAAGAGGGTATGGATGTACGTGTGGGCCAGCTTCTTACTGAATGTAGAACTAGGGCAAGAAAACTCTTGACTAGACTTGAAAGGGAAAATCCTACTCATGGATGGCGTTATGATCCTTTTGTTGTGTGTTTGCATGGTGAAACTGGAACTGGTAAAACAGCTCTGATGCGTGAAGTGTCTGATGTTATTGGACACAAGTTGCAAGTGTCAAAATACAACAGAGTTTTTAACAAAACTATCAATGATGACTTTTGGTCTGGATATAATGGACAGCCTATTGTTCATTGGGATGAGTTTGGTCAAAATGCTCAGAAGGATGCAACAGTAGCCGAGTTCATTGAGCTTAGGGGAAATGATCCACATAAGCTGAACATGGCTGCTCTTGAGGAGAAAGGTAAGTACTTTACTTCTCAAGCTATCATAATGACAACAAATGTTCCATATCACACCTTTGGAACAGTCATTCGTGATAAGGATGCATACCTTCGAAGGAGACATTTGATGATTCAAATGAAACACAAACCTGGTTTTAATGCCAATGTTTTGCAAGGACAAGAAGGTTTTGATAAAACTTTCAACCATTGTGAATTTTATTTCACAGGAAACATGGACCGTCAAGACAGTGATGGGCCTTACACTAAGGAAGAAGTCATGGAAAGAATTGATGAAGAAATTGAAATTTGGGACATCAAACAAAGAGTCATGTATGAAGAATACATTAGCTCTCGTGGACTTGGACATCTCCCTAGAGGAGTGATTCTTGAACTGGAAGGAGTGAACTTGGAAGAAGAAAATGAGACAATTGTCTTACCTGAAGCAACTGAGCCTCTCGCTCCCCCTGTGGAAATTACTGGATCAAATGGGGTCACTTACAGAGTTGCAGCAATTGAAAAGCAAAACCCTCAAAACATGTGTATGGTTATGGGTGATGATAATTTGCTGTGTGCTAAATTGAACTCACTGGAGAAAAAGAACATCGAGAGAGAAAAAGCCTATTATAAAATGACTTATAATCTTTCCAACTGCTCTGCAGAAGATCTAAGTCAGTGTTATATAGACAAAGCAGCTTTTTGCTATGTTCCTATCACTAACACTGCCAAAGCTCGAGAAAGCATTGTAGATTTTGGGAAGAGAAAGACTTATGGGTTGTATTATAAAGCTAAAGCTCTCTTTGAAGATATTGCCTCAAAAGCAATTGACATTTACAAGAAGTATCCAAAACTTCTAGTTGTGACAGCAGCGTTGGGAACGCTAACAGCAGTAGTGACATCTTATTTGTTAATAAGATCTGAAGATCCAGATGTTGAAGCTGGTGAAGGACCTTCTTGCGCTTGGCAAGATGAAGATGATCAACCTCTTGACAAACATGCTGAGAAAATTATACAAAGAAAAATTCGTGCAGAACAGCAGAATTATGAAAATACTCAAGCAAAGAAAGGAGTTAAGTTGGTTAAGGCAGAACATCAAGCCTATGGTGATAAACCACATGCAAAGAAAGGAGTAAAGCTTGTTAAAGCTGAAGGAAATGAAGATCAAAATTCTACTGACATTAGGAAAGTAGTACATCCAAACCTTGTTGTTGTTGGTTGGATGAAAGGATCATCAAAAAGAACAACTCTTAGAGGACTTCACATTGGTGGTCAGCTTTTGTTGCTTCCCTTCCATTTCTTTAATGGAGCAACAGAAGGAGATAGATTCATTTTGGCTCACCGCCTGAATCCCATCTATGTTGATTTTGAAAAAGACAAGCTCGCAAGACTTGACGACAAAGATTGGTGTTTGTATGACTGTGGACCTAGATTTGAACCGAGAAAGAACATCTCGAAGTATTTCATTAAAGAAGCTCATCTTGGAAAGTTAACATCTTTGAATGCAATGTTGTGTAACATTGACCTGAATGGAGTGTATGTAGTTCAAAAAGGACTTGCTCGTGCCATCTTGAATTTCAAGTATACTGATGCAGCAACTAAGGATAAATATATCCAACGTGGTTGGGAGACCAATTTTGCTACTGAAGCTGGAGATTGTGGCTCATTTTTAATGGCTATGACACCAGCTATTCCAGCACCTGGAAAGATACTTGGAATTCATACTGCAGGCTATGTTAAGCGTAGTCAAGGTTTTTCAGTTCTGATAACCTATGAACAACTTCAGCAAGCAATTGCTAAGTTGCCACAGCAAGTGTATGGTTTGCCTGTTCCTAAGGAAGTAGACAGAGATGAATCCGTAACTGGAAACATCAGATGTGCACCCGAAGGAGATTACTCCATTTATGGAAGTATGCCCAATAAGCTGGCACCTGCTCAGCCAGTGAAGACCGATTTTAAGAAAACACCATTTTCTGAAGAAAGTTTGGAAGGAATACCTTGCACTAAGAAACCTGCTCATTTGCATCCTTTTAAGAATGCTGAAGGAAACATGGTTTCACCCCTCCGTATTGCTCTTGCCAAATACGGCCAAGGAACTATTCCATTTCGTTCGCGAAATGTGAAGAAAGTCAAGAAACATCTTATCAACATGTTTAAAAACAAACTTGTTGGGACAGAAAGAAGGGTCTTTTCTGAAAAGGAAGCCATTGTTGGAATCCCTGGTTTGGAATTTGCAGACAGATTGAACATGAAAAGTTCACCTGGATGGCCTTATCAAGTGTTAAATAAGAAAGAACCTGGAAAGTTCTACATGTTTGACGAAGAAGGAAATGTTGTGAATGATGAACTGAGACAGCGAATTGATGAAAGATTATCAAATGCAAAATTAGGTCAAAGAGTACCTTCTCTGTGGCGTGATTGCATGAAAGATGAGTTAAGACCTGTTGAGAAAGTTGACTCTGGAAAGACTCGCTTGTTTACAATTGCACCAGTCGATTATACAATTTTGGTTCGTAGATATTTCATGGACTTTGCCATCAATTTTTATGGTAACTCATGCAATTTCTTTTCTGCTGTGGGTATTAATCCTGAAAGCTACGAATGGACAAAATTGTACAATCGATTGGCAGAGTGTGGGAACAGATGTGTTGCTGGAGATTACAAAGCTTTTGACGGAACTCTCATGCCTGAATTGATGGATGCTTGCGCAGACATCATAAATGCTTGGTATGATGATGGAGAAGAAAATGCTCGTGTGCGAAAGGTATACATCAATGAAATGATACACACAATGCAGCTAGTTGAGAATTGTGTTTATGCTACACATCAAGGCAATCCTTCGGGAAATCCCCTTACTGTTATCATCAACACAATTGTCAACTACATGTACTTGTGTCTTGTTTTTCTTGAAGTATATCCTGAAGCGACATTGGATGAATTCGAGCAAGAAACTCGATCTGTGTGCTATGGAGATGATTTACTCATCACCGTGAGAGATAAGTTTAAGAAATTTAATTTTAACAGCATCAGAGACATTTTAACTGAACATGGACTTGGTTTTACTACCGACAGAAAATCTCCTGAACAGGAGGAACCTGATTTTGTCGAATTGGACAGCGTGACTTTTCTGAAGCGTGGCTTTAGAGTTGATGTTGATTTTGGAAAGCAATTTAAATTGCCTACCATGGCAGTGGACACCCTGAATTCTTATTTTCATTGGGTAAGGAAAAGTGAAGAAGAAGAGGAACAACTGCAAGAAAACATGAGAAGTGCTTTAGCTTTTGCTGCTTTTCATGGAAGAGACTTTTATGATGAATATCATAACAAATGGGCTGAATGCATGCGCAGTGCAAACTATAGTCCACTCTGCATAACTTTTGAAGAACAAGTTGATGCATTTTTAGTAGCAGCAAACACTGCTAACTTAGTTGGAGCTGATAGACAGTTTTTCGACAACCTCACCGAAGGTCAGCAAATTGGTGAGATACACTCTGTTTTTGGAGTGCCTATTGTCAAACCCTTAACACCAAGGGAAAAATTTTGGCAATGGATTAAGCTGGGAGCTTATGGAATTACCGCATATTGTGTTCTAAGAGCTATTTCCTGGATGGATAAACAAGGACGAAAAGTTCTAGCTTTAGACATCAAAGAAAGGGAAAGAAATAGTCGTTGGGCTATCTGCATTCCAAGTGGTGAAGGGAAAACTACACTTGCAAGGAAGTATCCCGACTACTTTGTAGATATTGACGACTTGATCTTGTTTAAAGGAGAATATCCCACACAAGAAGCCTATGTGGAGCAAAAACTCTACGAAAAGTATGGAGTTGGAAAAGATAAGATCCAGCTGTTGCCTTGGGCTAAGCAAGCTTCATGTTACTATGACTTGCAAATTTGGTGGGTTGAATGGATAAGAAGTGAAGATATCGATGAGAATGATCGTCGTATTTTGTTGACTCATGCACCTATGAACACCTACAGAAAAATAGCAGCATCATTTTTGCTGCCAGAAGCCACTCACATTAGAAATAATGAAGTTGGCAGAGAAATGCTGAAAAAGATGACAGGCGTTAAGTATTGTGATTTTGACGAAAGAGAAAAACTTTGTCTTCAAATTGTTGAAGAAAAGGAACCTGCAGTGTATGCAAAGGAAGCTTTCATCGCCAAGATTGAAAGAACTGTTGGACATTTCACATCCCGAGTCAGTTTTTGAGGACTCTATATTACCTTAACCAGTTGTATAGAAGAGAAAACTGTACTCAACAACCATCGGT
>Js2021-RtPicoLV003
CTAGGGGTATGCCCCCTAGGGCCATATTTTAACGGCAAGTTATTGTCGATAGCTTACTGCTATTAGGCGCGCTTAACTGCATTTGTGGACGTTTCGACAACCGCACTTGTGGGCGAGTCAGTCTTTTAGTATGTAAGTAAATATCACCTTTTTCTTTTCACTTTCTTTGTGTTATTTTGTGTTTGTCTTATACTCTGTATTGGACCTCTACATACGTTATTGCAAGTCCCAGAGTGAAATAAATATAATATCAGCTAACATGAGTTCCTGTAACCTTCACGGGTATTGAGGAAGCTTTCGAGTCTGTAGGCCGGAGTAGATGTCGACTAACAGTGGATCAAAATGCCTTCATGGTGCTGGAGTTCTTAATATGTTAAAATACCTCTTGCGGAGCTTTTAAAGCCGTACAAAGTCCCTTTTAACAGAACTCTGGCGGGTCATGCCGTTGTTTTCACTGGACCAGATATGGTCATTGTCCTACTTTGGGGATCACCTACTTAGGAGATTGTGGACTCTTTACTGATGTGGCTCTTAAAATTTCAATACTATGTTCGAGAAATCCTCTTACGGACCGCCGTGAGATCGTCGAATCTAGGAGCCAGCGCACCTACGAAGAGACGTTCGTAGTACTGAAATTTTAAGTGACATGGAAGCAGTAAATTGTGTTAGTGGGCCTCGCCAGCCCAGGAGTAATGTACCCAGAAGCTTGGTAAGCCAGATCCGTTGATCTGCCCTCTGCCATGAGGCGGGTTTCTCACCAAAGAGGCGGCCCGAAGCCGGAACTTCGGTAACGCTACTCAATTGAGTGGGGCAGGGGGTGAGAGAATCCCTGGCAGCTTGGAAAGACAGGCATTTTTCAGATCCAGTGCTTTATTTTATGGTTTAAAACGAATTGAATGAATGTAAAAATGACTTCCCAACAAACTAGCGTTGCTTGTGAAGCTGTGAGTGTTGTAGACAAAAGCATGGAGCATGCTAAATTGCAGAAATATGTTTTGAACCATTTGACTTTGACAGGTCGAACAGGACCGTGTTGTTATTGGTGCATGGATGGCTATTGTAAAAGATTTGCTGATTTGAAGAAAGAAGTTCTAAAAACTGTTGACAAACTTGGATTGGACTTACCTGTTGCAGAAATGAATATGGTATCTGATTGTGTTTCTAATGAAGAGTTTAAAAGTAGAGCTGAACTACAAGTTGCCAATTTTCAGCAAAGGCTGTATGTGTCATCATTAAACAGGCCTTATCATGGACATTTTTGGCATTTGTATGCATCTTTGACTAGTGAGTGCTTGGAATTTCTTAGAAGATTAGAAGTAGCAACGGATGAATATTGCTATAGTGTAAAAGAGAGATGTAACATCTATAATCCTAAAATAGATACTGTTTTGAAACAAGCACTAAAATGCAAGAAAATGAAAGCTTCAATGAATGTTGTGGCTTCAAACTTGAACCAGAGTGATTTGTTTGCTCACCCCTTAATTTTCAGCACTTTTAAAGGTACTGATGGTGATGCAAGAAAGTTATTAGAAGTAATGAATTTGAACAGCAAAAAACAGTGGGGTTATACAACCTATACTGAAGTGAAATGCTATAATCTCTTAGCAGCTATGTGTGTTAAATTTGACACGCATCCCCACTATTGGATGGAAGAAGGAATGCCAAGTGCAGAAATGCAACAAGAAGAAGTTGTGACAGAAGAGAATGTGATTTTCATGAATGAAAGACAGACTGTTGAAGATGCTGGACATAAAGAAGGACAAGTCCATACGGATTTGAGAAAAAGCTGTATGTCTGAAGAGAATTGGAGCATTAAAGAACTGATGGACAAACCCATGATGATGCAAGAGTATTCTTGGTCTGTTGGCCAAGCTACAGGGACAACGTTGGCGACTATCCTTTTGCCAGGAGACTTTTTGCCAAACTTGCATTTGACGACTATTGGAAAATTTATGTTTTTCAGAGGAAATCCACAAATAAGAGTTATGCTTAACTCAACTAAGTTTCATCAAGGACGGTTGTTAGTATGTTGGATACCTAGAGCTTACAGAACTTTGTATATGGGTAGAAAATACACATATAACCAGCTTTCAGCTTTGCCTCACATTATGCTTGATGCTAGTGATTCAAATAGTGGTGTTTTAGATATTCCTTTTCAACACCCTGCTGCGTATTTTAATACATGGGAGAAAGTTTCCTATGATTGGTTGGGTGAAGTGGTTATTGTTGTTTTTAATGACTTGAGAAGTGCGACTATTGCATCCCATACTGTTGACTTTTCTGTGTGGATAAGTTACAAAGATTGTGAGTTACATGTGCCAAGCCCATTCCATGAGCCAGCTTTTCCAAAACTTAATAACAAAATGGGTCCAATTGCTGAAATGATGTGTGAAAAAACTGATGTTGTTGGAAAAACAAATTCTAGTGTAGCGCATGGTGTTGGATTAGATAACTTTGAGAGACTTAGTTTGAATCCCACAGAGTATACTGAAGATAGTGTGGTAGCTAGAAACACTACCAAAGACGAAATGGATTTGATGTATTTGCTGAAAACTCCAAGTAGATTGACTGTTTTTGAATGGAGCACAGATAGAGGTAGTGGAGAGATTTTGAGAATCTTGCCAGTAACACCTTCATCAGTCACCTCGGTTTATAACCTTGGTGGGACTGATATCTGGGAAGCGACAATGTTGTCGTATGTTTCTCGAGCTTTCAAATACTGGCGTGGTGGTTTGCGTTTTAAAGTGCAAGTAATAGCATCATCGATGCAAGCTGGAAGAATACAGATTTCCTTTTCACCTGGATTGAACATTGTTGACTTTGCTTCATCAAATATTTTTAATTTGATGGTGTTGGATTTACAGGAGAAGCACGAGGTTGAATTTGTAGTGCCTTTCGTGAGTGAAAAACCATGGTTAAGGTGTGACAGATTGGCTTCAATTGAACAAAATGCTGACAGCCATATTCCCGATGTTTCGACAGGTCATTTGAATTTTCATATTTTGAACAGGTTAACTTGCCCTCTTTCAATTTCTCAGACAGTGCAAATTAATGTTTTTGTATCAGCGGCCGATGATTTTATGCTCACTTTTCCCTCTGATTTTTCGTACTGGAGCGCGACAGGAATGCCACCTGAACCGGCTCCAGAAGCAGAGATGAGTGCAGAATCAAAAGAAGAGATGGTGACTGAAAGAGACACTGTTATGACTACTGGACTTCTTAAAGGACCTTCACAGTTTAATGTGGGAAAACACTTTATGCCTGAAGTGACGATGGATCTACGAAAAGTTTTGAGTAGATACTATAAGCTGTATGAAAATTCTGAAACTATTCAGAAAAAGATGGTAGCCTTGAGTATGTTGAATACTCCTATGATGGGTCAAGCCAATGGAACTTTTGGATCTTTGGAAACAGGGATGGCAAATAGAACACACTTGGCTCATTTTGGTGATTTGTATGCTTTTTGGAGAGGTAGTTTGCGCTATAAATTGATTTTGCATGATCAAACTAGAGCGAATTTGTTTGAAGTTAAAGTGATTCATGTGCCTGGTTGTTATTCAGAAGCTTTCTGGACACCACGTGAAGTGACAGCTGCGGGGAGAAAAGTTTTCTCTGCCATGGAGAGTTATGGTACTGTGATTGGAGTGACCAACATTCAAAATTCCTGGGAATTTGAAATACCTTTTTACACAACTTTCACTCAGTTAAGTTGCGCAAGTTTGGTTGATTCTACTTCTTGTACTGGGTCGTTTTTCATTTTGATAAACTCTCCTCTTTCTACTAACATCAGTTATGAGTTGTATCAAGCAGCAGGAAAAGATTTTTGTTTTTCTTTTCCAAAAACTTCTCCAATTTGTCGTGTTACGGCTGACGCAGAGAAAAACAGGGATTTGACGAATACTTCACAGTTCATTTTCAACCCTTCATTTATGACTCCATTTGTGAACCCACTTCTTGTGTCAGATGGTGAAAAAGAGTTGATGCAAAACATGCCTAGGGCTGAAATGTTGACAGCAAGAAATCCTTACTCAGCAGTAGTGGACTTAATTCAAGAACATACAAAAGTGGTCAAAACCACTGAGAGAGTGATTGCAAGAGTTGAGAAAGCTTTGTTTAAAAGTGCAAGAGGAAGCACTGATATTGTAGAAGGTGATGGTGCTGCAGGTCAGAGCACTACTGAAGAAGAAGATGGTGGTGATGATGATGATGATGATAATTCCAGCATATTTTCTATGCTAGCCGGATTTTTGGGAGATTTACCGGCAAAGTTCAAACTCCCAAGCATTACCAACATGGTTGTAAAAGTGTCAAACATTATTTCAGGATTTAATTCCTTTCTGATGTCTACAACTTGGTTTACCAAGGCCTGCGCCATAATTACTTTGGCATCTGAATTGTTGGGCAATGTGATAAGTAAAATAAAGAATAAGCTGATTAGCTTCGTAATGAGATTTTTGAAAAGTGGTACGGAGCAAGGTAATCAAGTACCCGAAGCGGAAGCAGATATTCTTTCTTTCATTCCTGCACTTGTGGGAGTGATCACATTGGCTCTTGTTGCTATTGGATTTAAGAGTATTCCAGATGATAAAGAGACTGATAAATTGGTTGGTAACATCACTACAAAACTGAGACTTTTTAATTTCTCAGCTTCAGCGATTAGTAATTTCAAGAGTTTGTACAAGGACTTGAAGGAATTGGTTCAGTGGATGATGGAGGAAATTTTAGGACTCTGTGCGCCACAAATTCTAGCACAGTTGAAATTGAGTGAAGATCTTGCGGAAGTTGAGAGTTGGGCACAATCCATTGATAGGATTGCAGCATCTGATTACATTGACATTTGTAATTTGAAACCTAGTGCTAGAAATGCAGTTTTTCAACTTGCAGAGATGGGAGAGAGATATAATAATCTCTTGTTGACTGGTAAAATTGGCCGGGAGGCTATTGTGTTGCGACAGTACATTGTGAAGATTTTTGAGATCAGGGACAAAGTTTTGACTTCTTATAAGTCTTTGCCTTTCAGAATTGATCCCTTTTGCGTTGCTATTGCAGGGGACACTAGAGTTGGAAAATCAGCGTGTGCTTCAGAGGTAGCTAATCATGTGATGAATGTTTTGGGTTATCCCCAGGAAAAGAGATGGTTAGCTGTGAGTTTAGAAGATGATTATTTTAATGAAAATTATGATGGTCATACTGCAGTGTATTTTGATGATTTTAGTCAGTTTAGCACAGAAGGACAGTATCAAAAGTTCTTTTCTCTTAAGAACAACAATCAGTATCCTTTGAACATGGCTTTTAAAAAGGGAATGAATTTTACATCTCATTTTATTTTCATGACTACAAATGTTCTTTTTCCCGCCCCTAATTGCTTAGTGGATCACAAAGCTTTATGGGGCCGAAGAAATGCTTTGATTGAAATGAGATGGCGTGGACAGACAAGAGAGGAAGGTATTGCTGGAAATGTTCCAAGAACTGAAAACTACTCTCACGCTCAGTTCAGGTTTAAATCACCTGTCACTCACAGCATTAATGAGACAGCTTGGATGAATTTTGAAGAGATGAAAATTGAGTTGACAAGAAGAGCTACCTCTTATATGAGGATTCAAGAAGAACTGGTAACCCGACAATTGGAACTGAGGGGTTACAAAGTACCTGACATGGCTTTGCCTGCTAACAACATTGATGAGTTCATGGCTGTTGCGTCAGCATTTATTGCTGCCCCATATGCTCCTGTAAACTTTGATCAAACTGTGGATGAGGATGATCCTCCATTTGCTGAAGTTTTGACCGAAAGAGCTGAATATGTGTTTTCAAGAGAAAAAGCTGAAAAGAATAATCATCTGAGAACTATTGATCCAAATTTATTTGATCATATTGTTTATGATAACATCAGTGAGACTTTCAAATTACAGTGCCTGCATGGAACTACAGAAGATCAGAAAAAGTACTTTGAGGAAATGTGGGCTATACTTGTTGCTTTTGAGGATTATCAGTGTAAGCTTGTTTTGTGTCTTGAGTTGAAAAGTGTACAACAGAAATGGAGTGTGAGCAGCGTTTTTCAGCCATTGAAAGATTGGTTGAAACAAACTTGGACCTCTTTTAAAGAGACTTTGCCTTGGTTGGAAATTTTAGAACAGTGGCCGTTTTTGATTGGTGCTTCAATTGTTGCTTTGGCTACTACTGGAATTCTTGTGGGAACAACTGTGATGGCTTGTGTTTGTAAATCCCTTCGTCACTTCGGTTATCGTTGTGGACGTTGTGGAAAATGGCCAAAACTCAAAAATTGTTCTCACAAAGAATGGCTTTTGACTGAGTGGAGAAGATTGTATGGACCTGATTTGGAATACCAAGACGGTCGTAAGACGTCTTTGGAAGAAGAAAATGCTCTAAGATCTTTGATGAATGAAGAACCCATTCAGCAGTTTTTAATTGGTACAGTGGAACAGCTTCAGAGTGAAATGGGGCCTTATAGTGACACAACTCGTGGAAGCCCACGAATTAAAGTTTTGGCTCAAGTGGGGCCGTACAGTGATGTGACTAAAGGACAGGGAGCACAGAAGATTGTTGCGGAGAATGCTCAAAGAACTGAATCATTACTTCAGAATAGGATAATTCCCTATATCTATGCAGTAAAACATGGAAATCCCATAAATCAGTTCCAGGTAAATTGTTTTGCTATTGGCGATCGAAAAGTTCTTATTCCCAAGCACTTTACGGATGTTATGAAAGATGGAGACACTTTCGAAATATACCATAACAGTGCTTGGATGCCAGTAAAATTTCTGCATGCCAAATGCGTGGTTTTGCCCAGAAAAGATCTCATTGTTTATGAGATGCCTGTTCACTTTCACCAGCATAAAAGTTTGGTAAATCACTTTGTAGAGGAAGCAAGATTGGGAATGTTGACAAAAACATCTGCAGTGTTAGTTCGACAGTTGAAAGGTATAGTACAGATTTTGGACTGCAAAGCTGAAGCTGTAAAAGAAGTTAAATACACTACACAGTTGGACGGTAAAACGTCAGTTATCACTGTGCAAAGTGCATGGAAATATGCAGCGTTAACTGGAGCAGGATCTTGTGGATCCGTTTTGATGACGACAGAAAATAAGAGTCAAGGACAGATTCTTGGTATCCATTGCTGTGGCAATGGTCATTTTGGTTGGTCACAATTAATAACTAAGGAAATGATTGCTCCTTATGTTACTAAAAGCTTAGGTACTCCTATACCTGAAGCTACAGCAGAGTTTACGAAGCTAATTCCAGAAGGACATTTTGGAAGAATAGGATGTGCTGAAAAAGGAATTTATCAGAGTGATAAAACGACGATAATACCTACTGTGATACAAGGACTGATCACAGATCCAGAGACTGCCCCATCAGTCTTAAGCATAAGAGACCCTCGTCTCTTGGAAAAGAAGAGTATGTTAAAAGCAGGTTTGGAGAAGTATGGTCATACTATTCCAGAGTTTGATCCAGAACATCGAAAAATGGTTAGTGAAAGCATCAGAGCGGATATGGATAAGTGGGTTTTGCAAAGAACTCCTCGAGTGTTGTCTGATGCTGAAGCGATTTTTGGCATTGAAGGATTAGAAGGTTTTGACAGATTGCCTATGAATACCAGTCCTGGATATCCTTATGTCCTAACGCGACCGAAAGGCGCTGAAGGCAAAGCTTATCTTTTTGACTTGGAAAATAAGAAAATTCAAGATAAAGAACTGTTCAAAAAGTACACTGAAAGAGAATGTTTAGCAATGCGTGGCGAAAGAGTTGTTTCTGTTTGGGTTAATTGTTTGAAAGACGAACGCAGACCTTGGGAAAAGATCCTTTCAGGTAACACTAGAATGTTCGAGATACCTCCTGTAGATTTTTCAATCTTACAGAGGAAATATATCTTAGACTTTATGGTAGCCCTGAAGGATAACAGAAGAGTGAATCACTGTCAGCTTGGCATTGATTGTCAGAGTTTGGATTGGACTGAACTGCATGAAAGACTTGTTAGTCATAGTAACCTTGTTGCGGATGCGGATTTTAAGAACTTCGATGGACTAACTGCACCTGATTTGCAGCTGGATTTTTGGGATGATTTGGATTATTTCTACAAGAAATTTGGTGAATGGTCTCCAGGAGATCGCAAAGTGAGAATGACATTGTGTGATGAAGGAATTCATACTGTTTGCCTTTCAAACAAGGAATTTGTGATGGTTCACATAGGTAATAAATCTGGCAATGCGGCAACAGTTGGAATTAACAGTGATGTCAACTATCGCTATCATGCGCTTGCGTATTTAGCTTTAGCTTCTATGTTTGCTCCTGCTATGGCCACAATGTTTCATTTCAAGAAACAAGTCAGAATTATTACCTATGGTGATGATGTTGTGATTAGTGTTTTGCCTGAAGTAGCTTCTTGGTATCATCCTCAGGCGATTGGTGATTGGTTGTTGAATTTTGGCATTGTGTACACCAGCGCTAATAAGAAAGCCAAACTTGGCTTCACTAGTATTGAAGAGATTACTTTCCTTAAAAATAGGTTTGCCAAACACTCTAGCATGTCTAATGTGGTTGTACCACTCATGGCTGAGAGAACAATGATGGAACTCCTAAATTGGACGCGAATAGCTCCAGATCAGGACATCTTGTTGGAAGATAATTGTAATGATTGTCTACGGTTTGCCTATTTTTATGGAGAGAGGTATTTTCAAAAACTGCGGCAGAAAATTGTTGATGCTCTCAACAGTAAGAACTTACAGCTGGACATAATGACATATGGAGACTTCCATTGGTGGTTTATGTTTGTGATTGGAAAGGTTGGTTCACGAAAGCAAGCAGAGAGTTTCTTTGAAAGTGTAGCTTCAAGTGGAAATTCAAAATTGGCAAAGTTTATTAATAAACTGTTTATGGGACCCTTTTATAAGGTCTTATCCCATCTTGAGTGCCTAAGAGATGAGAAAGAAATTGAGCGAAGTGACGATCGTTATGCGATTGCTATACCATCAGGAGAGGGAAAATCATGGTTATGTAGAACCTACCCACACCTTTTTGTGGACCATGACGAGTTGCTTTTGCCTTCTGCAAGCAGGCGCTTGCAGGAGAAGGGATTGAATTGGAAGCATCTTTGGGAGATGTTTGATGAGGATTTTCCTGCAGATGACAGACGAATTTTGTTGTGTCATCACCCAAACAACACAAAACGACAAATGCTCGGGTGTTTTGTGTTGCCAAAACCCTGTTACATCAGGGCCAACGCATATCAGCGATTGAGGCTGAAGAATGCGCAGAAGATGGAGAGGGATGAGCGAAACCGGCTTATTTTGAAATTGATCAAAGAAGTCGAGCCACAATTGGCGAAACCACATTAATTTCGTGTGGGGAGTATAATATTACT
>Js2021-RtRaboV
GTTCCAACCTGTCCTGGCCATACATTTATCTGCGGATATTTGTATGACCCGCTTTCATCTAACCCAAATCACCCTTTGTAACCATACGCTTTACTCAGGCTAGTAGCCCGACTAGCTGTTTGGAAGAAAAGGTTAGGGCACATACCAACAACACCGACCCCACTGGTCGAAGGCCTCTTGGCAATAAGACTGGTGGAACAAGGTCGTCTGTAGTTGTTTGGAACTTTCTTTCTAATGACTTATGTCAGCGGTGCTACTCACACCGTAATTCTTCTACCCTATCCCCACGCTTGTGGAACTAGGAGGGGATGAGTGATTCAAGTAAGTACTGTCAGAATGGTGAAAATAATCTGATTCTGAAACGCAATGGATCCATCGAAAGATGGGGCTACACGCCTGCGGAACAACACATGGTAACATGTGCCCCAGGGGCCGAAAGCCACGGTGATAAGATCACCCGTGTAGTTTGAGATCATATCAATGTTCATTGTCTAGTAAGATGATTTGAAATCTAACTGAGCTGATGGCTAACTGCTTGTCTTATTGCGGCCTAAGGATGTCCTGCAGGTACCTTTAGATAACCTTAAGAGACTATTGATCTGAGCAGGAGCCAAGGTGGTCTTTCCCAGCCTTGGTTAAAAAACGTCTAAGCCGCGGCAGGGGGCGGGAGGCCCCCTTTCCTCCCAAAACTATAATATTGATTGTATGGTGACAACTGAAAGATATAACATAATGGCTTTCCAGTTTGTCTCCGTGCGATCCTCTGAGTGCTACATCCTCAAAACAAACCACCAATCCATCATGTATTGGATTTCCATAATTAACAACAAAGGAAAATTGGTAGCTGTCATCAATTTGTCTAGAAGAAGAAGAGTCAACCAAAAAGCTAGACAAACTGGTGCAAACGTCTCCAAACCATCATCAGGCAATATCCCTATGGGAAATCATGTGCAGGGAATGGGGAATGTAGTGACAAATATGCATTTGAATTATTATGGAACCAACTATGCAAATGCATCTTCAACAGCTACACAAGTTATGGACCCTGACAAGTTCACCAAACCAGTTGTGGATGTTCTGAATGGGCCAGCCCTCAAGTCACCAAATGTCGAGGAGCTGGGGTATTCAGACAGAATCCTCCAACTGACTATGGGCAATTCATCAATCACAACACAAGAATGTGCAAATGCAGTAGTGGCATATTCCCACTGGCCCTCTAAGGCAATGGGAATGGGTGAGGCCATAGATAAGTCAACTGAACCTGGACCATCTGCATCTAGATTCTATACTCTGGAGTCAAAGGAGTGGACTGCCAGTGGCTTTTCTGGAGTGGCCTATAGGTTCCCTGAGAGTATTGAGAATCTTGGCATGTTTGGACAGAACATCCATTACCATTACCTTTATAGGTGTGGATATTTGGTACATGTTCAGGTGAATGCCTCAAAATTCCATGCTGGTACACTCCTTGTTGTAGCTATCCCAGAGTGTGAAACATCAATCACAGGTGCAGTTTATGACATTAATGATCAATGGCTCTTGGACAATCCCATAAGCCAACTCACAGTGTATCCACATCAGTTTATAAATGTGAGGTCAAACAATTCAGCAACCCTGATTCTCCCATATGTGAGTCCAAACCCAATGGAAAATGCTGCAGCACACAACCCTTGGACAGTGGCAATTATACCTATTGTGCATTTAAACTATGCCACTGGTGCCTCAACCGCAGTTCCAATCACTTTAACAGTTGCTCCGATGGAGTGCCAATTTAACGGGCTGAGGAGTGCAGCAGTCTTTCAAGGACTGCCTGTGATGTCAACCATCGGATCAGGACAATTTGTTACCACTGTAAGAGATAATGGAGTCCCCATTTATCCAGAGTTCCAAGCTGATGTTTGTCATGAAATACCTGGAGAGTACAAGAATTTTTTGGAGGTGGCGAGAGTTGGGACTTTGATGAAGTTAAGTTCAAATTTACTGGGGGTTGCGATCAATCCCTCCTATACTGCAGGTCAAAAAGTGTTTGGATTCCCCATTGATTTTGACAATGAGGCATTAAGGCCAACGTATGTTGCTTTGTTGTCAAAATTTTACATAAATTGGAGAGGTAGTCTAAAGTTGACATTGACATTTGCGGGCGCAGCAATGTGCACTGCAAAGCTGGTTGTTTGCTATACACCACCTGGAACACAGGAACCAGCAAATAGGGAAGAAGCTATGCTTGGTACTTCCCTAATATGGGATGTGGGCCTACAATCTTCATGTACTTTGGTCATTCCCTGGATTTCTGAGACACAATTCAGACTAACAACAGGTCAGACAAGAGCGGCTGCTACAGGCTATGTCACATGTTGGATGCAAACTAGATTGGTTAATCCTCCATCTTTGCCCTCTGGGACAAGCATCTTTGCAACATTGGCAGCGGGGGATGACTTCTGCTTCAGAATACCAAGTGATAGTGGTTATTACCAAGGACCAAATGGTGATGAAGGAAGAAATGTTACAGGGAAAGTGACAACAAACAAACAACCTCCAATTGTGGATGAGACTACAACTTCAGCCCCAGTTGCTCAAGTAGGTACTAGTCCAGCCCTCTCTGCTGTTGAGACAGGGGAAACTCCTCAATTGTCTGCAGCCAGTGTGATGGAAGTTAGGCAATCCGCTGTACATTTTTCAGCTCTTGCAACTTCAGTGGAAAATATGCTGTCCAGGTATGCATTAATTTTTGAAAATGATTCTGTCATGTATGTTGCTACCAATGGTGCAGGATTACAAGGTACAGCATTTAATATCCCTCTAACTTTTGATACAGTACAAGCCACTGCAGCAGTCAAAGCCAAGTTTGCTATGTCTACATATCTCAGACTTGACCTGGATGTAGTGATAATGGTTGAGATTCATAATAATGGTGATGCGGAGAATTTACCGGCGGGCACATACTCACAAGATACCTCTCCATTCACCTTCCAGGCAATTTATCTACCACCAGGCATGCCCATACCTCCATTGCAGCTTTCTCAAATTGATAGGAATTCACCACAGTGGTACTACCCTACAACACCATCAGTGTATTTTAGGAACACTGATCCACCTGCAAATTTCAGAATACCCTTTGTTGGAACAGGATCTACATATGTTGTGTTTTATGATGGCTACCCTAATCTTGATGGGCAAGGCACATATGGAGAATATCCTGGAAACACAATTGGAAGAATTTGTGTAAGGCCCTGCTATAAACCTACTAGGGTGCAATCAGGAAGTTACAGGTATAATGTGAAAGTGTTCACCAGACCTGTGAATGTAAGATCATTCATGCCCAGACCAATCAAAACATACAAAACCACCAATGGGAGAGTGTTGAGATCTGTCAATGTAGATGTTGCTCATGAAACAATGCCAAAGAAAAGAGTTGAAGAGAAAAGAGTGTCTGAAATCAAAGATTGGATGATTTGGGAAACGCAAAACCTCCCAATCGTAGAAACTGAAGATGGTCCAATGCATGTGATTCCAATTTCGGATGAACATGTCATTGCTCCATACCATTGGGTTTTAGCAGACTGGCACAATCATCAGAGAGAACTTGTCTGGGCTGATTCAGACAGGGATGTGGTTTGCTTCAAATATAAAACCACCCACCAACCCAAGCTTTGTAATTGCAAGAAAGGATATTGGACTGCAAATATGTGCATGTTCAACACAACAAAAAGAGCTAGATTTGCAACGTGGGTTGAGGGCTTTGAAGTAGAGTCTGAGACCAGAGGAGATCATGTCCAATTAGATGCAATTCAAATCTCAAAGCCAATCCCAGAGGGTTGGTGTGGGTCCCCACTCTTTTGTGAGCATGGTATTGTGGGAATGGCCACAGCAAGCACAGACTCTTCCAGCTTCTTCACCCATATTGCATCAATGCCTTTTGTCAAGTTTCCTGGTTCCAGCAAATGGGATGCAGAAGAGCAAGGACCAAAAGCATGGTTTTCAGGGATTGTCTCAGAAATGGGGGCAGTCTTTGGAGATGGGTTTGGTGACTCAGTTAAAGAACAAGTGAAGGGTTTCTGTGGCAAAGTGAAAGAACCAAAAGACACAATTGTTAAGACTTGTGTTACCTGGCTCATCAAAGCAATCTGTGCATGTGTCCTCATCTCTAGATCATGGAACCCCGGTGAGACTGCAGCCTGTGTTGGGGTGATGCTGGGAGTTGATCTTCTTGCAGGTTCCCCGTTTGAATGGGTGAAGAACCAGATTAAACAGGCCCTTGGATTCAATGAGGTTGAGGAACAGGGCTTTGTTGATTGGGTGAAGGATTTCAATGCTTGTGCCTCAGCTGCAAAATCTCTTGAGTGGATTGGTAATAAAATTGAGGAATTCATTGATTGGATTAAGAAATTACTCCAAAAAGAGTCCCCAGCCAGAAAGAGATTCAATCAGAGGATTGAGGCTTTTCCTGACCTCATGTGTTCAATTGATAAGATTGTTGAGAACAGAGGAAAATACCCAGATGAAAAGATTCAAAAGGTCATTGCAGAAATGAAGAATCTTAAGAAAGCAGCTGACTATTATGGGCTTAAAGAAAATTCCTTTGCTACCAGGCAAATCATCCACTATTACAAAATTGCTTGTGACCTTGAGAAGGGAATTACTAAAAACAGGGTTGAGCCAGTTGCTCTATGCATCCATGGAGGCCCAGGATCTGGGAAATCACTTGCCACACAAATGCTCGGGCGGGTCATCTGTCAACATTATTGTGGAAAACCCTATTGTTTACCTCCAGATCCAAAGCATTTTGATGGGTATGATGGTCAACCGGTAGTGATCATGGATGACATCTGCCAGAACCCTGATGGAGAGGACATGAAGCTTTTCTGTCAGATGGTGTCCTCAACAGAGTTCATTCCACCGATGGCAGAACTTGGTGACAAGGGTAAACACTTCACCTCAAAATTTGTGCTGTGCTCGACTAACATGAATCAGCTGTTTCCACCTACAGTTGCTGAGCCAGAAGCAATCAAAAGGAGATTCTACCTTGATCTTGACATCCAGATTAAGCCAGAGTTCAAAAATGGAACAAGACTTGATGCCTCAAAAGCTTTGGAACAATGCACAGGTTGCCAGAAGCCAAATGTTTTTCAGAGATGTTGCCCTCTTATCTGTGGCAAAGCAGTAACCTTTAAAGATAGAAATTCCAATATAACATATACTTTGGATCAGGTAGCATCATTGTTGATGAGAGAAAGACATAAAAGAGAGACAGTTGGTGACAAACTTGAGGCCCTCTTTGCTAAACCTGTTGATGACATTGATGCATACTGCTATGCATGGAAGCAAGGAGGAGATGATGAGGAAAGCCATAAGTGTGAAATCTGTCCCCCAGACACCTTTCACCACAAAAAGATTCATGTGGATGAAATGGACTGGCTTGAAAGTGATTTTGATAAAGAAGCTTGTGTTCTCAAAACCTATGATGAAATGATGAGAGAGGGCCTCAAGAACAGAGCACCATGTCCTAAAGAAATTCAGGACCTTCTCAGAGCAGTCCCAGATCCAAAAATCCTGAGTTACTGTGAGCAACAAGGGTGGATCTTCCCAGAAGACATGAAGAGACTCCATGTGAAAAGAGAATGCAATGAATGGGCAGTGTGGGCTCTCAGAGGATTGAGCGCTCTTGCAGCTATCTCCTCCATTGTTGGCACAATCTATCTGATCTATAGGTTGTTTGCCAGCCAACAGGGTCCATATGCTGGTCCTACTCAGAGGGTACTCAAACCACCGGTACCAAGAACAGTTGTTGCTCAGGGCCCAGATTATGATTTTGCAACATCTCTCCACAAAAAGAGTCTGTTTCCAGTGAGATGTGTCAATGGTCCATTCACAGCTCTAGGTCTAAAAGGTAAATGGCTGGTCCTGCCTAGACACTGTGTTGTGGGGGAGGAGATTACTCTGTGTGATCAGGAGTTCAAGGTTCTTGATAATGTGGAACTTGAATGCAAGGAAGGGAAGTTGGAACTCAGATGTGTGAAAATAGACAGACCCATCAACTTTCCTGATGTGACAAAAAGAATCCCAAAGAAATTTGTGGAAACACCAGATTGCATTCTCTGTATTAACAGTGAGAAATATCCCACCATGACCTGTCCTGTTGGGAAAGTAAAGAATTGGGGCAAGCTTATTCTATCTGGAAATGTTACTTGCAGAACTCTAAAATATAACTACCCAACCAAAAGTGGTCAGTGTGGTGGTGTGGTTACTAAATGTGGACAGATCCTTGGCATTCATATTGGAGGAGATGGCACCAATGGTTATGCAACAGCAATTTATCAACATTATTTTGATAAACTGGATGAAGCTGAAGAGCAAGGTCACATCATTAACATCCAGCAAACAAAGATACCAGTGCATGTATCAACCAAGACAAAACTCCAACCCAGTGTGTGGCATGACATCATTCCAGGAAATAAGGAACCAGCCGCACTTAACCAAAAAGACAAGAGGCTTGAGGTGGATCTCGATACTGCTGTTCTCTCCAAATATGATAATGATGATCATGAAATTAGTGTGAGCAAGCATATGAAGGAAGCAGTGGCAGAGTACACTGAAAGACTCAAAACCATCATGCCAGAGGATGTCACAGAAGGAATCACCATAGAGGAGGCTGCCTATGGGATCCCAGATCTGGAAGGACTTGATCTCAACACGAGTGCCGGGTACCCATACACACTAAATGGAATAAAGAAAAGAGACATCCTCGACCCAGATACAAAAGATACAAAGAAACTTCAAGACTGTTTGGACAAGTATGGAGTGGATCTACCTTTCATTTCATATCTAAAAGATGAGCTCAGACCTCTTGAGAAGATCAAGAAGGGAAAAACCAGAATCATTGAGTGTTCAAGCATGAATGATACAATTAGAATGAAAATGATGTTTGGAAAGCTTTTCCAGACAATGCATCGCAACCCAGGAACAATTACAGGCTCAGCCGTGGGTTGCAATCCAGACACTGATTGGACAAAATTCAGAGCAGAGATGCATGACTCCATCATTGCATTTGATTATTCAAATTATGATGCATCTCTGAACAAGGTTTGGTTTAAGTGCTTGAAAATGGTGCTCACCAACCTTGGTTTCAAGGACCTGAGGCCCATTGATCACATCATCTACTCAAAACACATCTATAAAAACATTGAGTATGATGTTGAGGGAGGGATGCCTTCAGGCTGCTCTGGAACATCAATTTTTAATTCAATGATTAACAACATCATCATCCGAACCCTGTTGCTGGATGCATACAAGGGAATAGATCTTGAGCAGCTGAAAATGGTTGCCTATGGAGATGATGTTGTTGCCACATACCCATTTCCGATTGACGCAGCGTCACTGGCTGATTGCGGCAAGCGGTATGGATTAAAAATGACCCCCCCTGATAAAGGGAGTGAATTCAATAATGTAACTTGGGAAAATGTAACATTTTTGAAAAGAAAATTTAAACCTGCCAAGCACTACCCTTTCCTTATCCATCCTGTCTTTGAGCAACAAGAACTGCTTGAGTCACTCAGATGGACTAGGAACCCTGCGGCCACACAGGAGCATGTCCGCAGTTTGTGTGAATTGGCATGGCATTCAGGAAGAAAGAGCTATGAAGAATTTTGTAATCTCATTAAGTCCACAAATGTGGGAAAGGCCTGCATCTTGCCATCCTACATTTCCCTGAAGAGAATGTGGTTAGATCAATTCTGAGCCAATTGGCTAAATAGGGGCAATTCATTGCTCCTGAACCCTATTT
>Js2021-RtRibo001
ATCGTTGCCTTCTTCTGACTAACCATCAGAAGTCGTAGTCTCCAGTGGCATCCCCTAGCCACTGGTTGTAGCAAGGGGCGGCACCGGCCGTAGGGTTAACTACCGGTAGACTTGGTGAAGGTTTCGCACTGCCGAGCAAGCTATGGAAAATTCAAATGAAGTTTCTGTGGAGAAGTGTGACTATATGTACTGCGCAGAGTGTTCGGAAATGTCGTGTAGAGGCCAGCCTCCGGTTTCCGTCCATGAACCGCTTTACATTGCGTCTGAAGAGGAGTTCTGTGACTCCTACGTCTTGGAAAACATCCATTGTGGATGTAGAAGGAAGGACGGTACCTCCGTCTCTGGACATTGCACTGACTGTGCAATCAAGTGGAAGCAAGATGTCAGGAAGAGGCCTTGGGTTCAAAAACCCCCCTCTCAACCCGCCTCAGCCAATTTACCACCAAAAATCTTTGGCAAAAGGCAAACTTATGGAGTTCGGCGCCATAAACATCAAGCGGTGCCCACCGTGCCGAAGTGCAAACTTCGACGGTGTGCAACTCACAAAAGCCCAAAAGGAGCGATGCACAAAATGTTTGTTGGTGGAAAGTTGCATCGTGTATGGTTTGACTGCACTCGCCGTTGCGGTTATAGGCCTGGGCCTGATTGCATAACTTCGTCCCCGTATTTCCGCGGTACTTGGGACAGGGACAATGACGCGGAACAGTGTGCCAGCTGTATGGGAATCAAGTTTTCCTGCTGTTCCACCCCCCAGCCTGTCACAACAGGTTTTTCTGCTAAACAACGTGGGGTTTTGTGTGAAGAATGCGGCCATTTCTTTGGCGCTAACAGTAATAACTTGTTGCCATATGATGCTGATTGGCTTTTGGATGCAGGGTGCTATTGCGGCATCCCCAACCCCCGTGAAGATGATGGTGAACAATGCACACAGACACGGGGCAGATACAAAAAGTTTGCTGAGGGCATTAAGTTGTTCAATATGCAGACCCACATTGGAGTTGATCCTAACATCATGAGTAGTCTGCCCTGGCGAGAAGGTTTCTCTTACCACAATGGAAGAACGTCCGTTCTCATGGGCCCCCACACATATTCGTATGATCGTCGGGGTACCCTTTTTGGACAACCCAAGCCTCAATGGCTCAAACTGGTTGAGAAAGATGTAGCCGACGCCCTCAGTGGTGAAGGCTGTTGTTTGCCTGAATGCTTCTGGGAGACTGCCTTGGTCAATAGGTATGTCGGGCCTCAAGCTAACATCCCATGGCATCGCGACAACGAAAGGGAGATCAACCAAGATTATCCCATTGTGATGTTGTCCTTGTATTGCCCAACAACTTTTTGTACCCGCTCCACGGCACCTGGTGTCAAGCCGGTATCTGTTGTTGTTAAGAGTGGTGATGTCACTGTAATGCCACCTGGTTTCCAGCGTAAGTGGGAACACATGACGAAGAGGACGAATGAGCGTGATTTTTATCGCGTCTCCATTACCTGGCGGATGTACAACACCGTACCCCCGGAACCCGTCGTCAATGCTGCCCCACTTCCACCTGTCCCACCACAAGACCTTCAGGTCTCTGGATCCGGCCCTCAACGCTCCGCAGTCGAGGACCGAAGTACTCTTAGCGGAAATAATGTCCAAGCAACCCAGGGCGCGCCCACCATTGCTTTACAGGAAGCCCTTGACCTCTTCGGAGTTCAAGCGCAAGGACAAGCTGATAATGGAGGCATGCGAGGAGTTGCAACAGGAATACGACCTGCAGAAGAAGCTGCGCCAGAATTGGGGGTTCTACGACCCGTTCGAGATGTGTATCGAGGACCCGAAGCAGTTCATCAACAACAATTGCCAGTGCAAGAAGATGCAGGGAGAGAAGGAGCAACAACAACAACACAAGATGCACATGTTCCAGAAGAAGATCAATCTGATGACGATGGATCAGATGGAAGTAGTGAAGCAGGGAATTGCCAGGCCGTTGGGCGACAAATTAGAGAATTATCGGCAATCCCCGAACCGGCGCAAGAACAAGCCGAAGCCCCTGATACATGCAACCCTGGGAATGTTTCTGTGAAGATCCCACTTGGTGTTGCCGTCAAGAGCTTGTCATCCGGCAAGGAAGGAATTGTTGGCCGGCCGGCCAGGGAGTTTGGTGCAGTTGGATTGTCTGGGACAATCCCTGGCACCAATTTTGTACCTTTTGGGGGGACGCCGTCTGCGGACGCAGGCAAAGCAACAGCAGATGAATCTGCACTGGCTCTGCCGAAGCGAGCAAGGTACAATACAGATGTGTGTGCAGGGGTCAGAGCTGACGACCCTGATTGTCGTAAGGCTGAGCTGCCTTTGGACTGGCAAGAGCGCTTGAAAGCCCATCTTCGTTTGAGCATAGCTGGACTCACAAGACAAGGAGTCACCCCAGCAATGCTGCGCTCTAAGGCGGTTGACTGGCTTAGTCGGTTCGATCTGCATTCTGCAGGTTTTGTGGACGACGCCAGGACCCTTGAAATACTTAGTGTAATTTGTCCACAAGTTTTTGCTGATGTTTCATTTGAGCAAGCACACATCCTCGCGGCGGGAACAAATTACTCCGCCATTCAGCGTACAAACATGTTCCTAAAACATTCGCGCTTCCACATGGAGATCTGTCCATGGTATGTTGTATTGCCAACGATGGTTGCATCTGTTGGGTTTGTATGTTGGGTTGAATATACTCGAGTGAGGTTTGCAGAGTACTTGTTCCGCAAGATTTGGAACGTTGGCCCTGAGATTTTTGTTTCCAAAGCAACAACACCGCTGAGGAAAGTTTGTGTCATCTTAGGCTGCCATTCACAAGCAGAAAGGCTCGCCCTCACCCCCACTTGTTTTAGCAAGTTTTGGAGCTTCCTTTCCTTAATTGGACGGGAAGAAACAGTTCGTAGATGGATTGGCAGTATCCCTGTTGCCGCCCCGCAAATTCCGTGGGAGTACAAGGCGATAGAAGTAGGAGCGACGTTTTTCGCATCTGTCACATCATGGTTCTACTTTCTTGGAGGACTCCGGGGAAATGAAGTAAATTTAAACCCAACGGCGACCCCAAACGCCCAGTGCCCGTCAAGGCGTGCCTAATGCCTGCCAAGGAGTTGGCTCCCGGGTGCAAAATATTGCATTGCCCAACCGACTTAGATCGGGTTGTACGGGTTCGTGAGGGTAGGATTTTTGCCTCCCTCCCATTCAGTCTTGATTACGGATTGCATGAACATACCGTTCTTCAAGAACTTAAGACCCTATGCAACAGGCATTTGCAAGCTACCCCGGAGCCAGACGTGGGTTCCATTGATTGGGACATTTTTCGGAAGGAGGTTAGGAAGCTTTCACGGGCGCTTGGTCAGGTTAATCCCTGTCCACTTACTCACCTTTTAGATGGTAAAATGGGCCGCAAGAAGAGGCGGTTCTACAAGGGCATTATGGACTACCTCGAGAGAGGTGTCAGCAGAAAGGATGCAATTTTGCAGGAGATGCAGAAACTCGAGTTTTACGAAGTGAATAAGCTCGAGGCGAAGGAAGACAGAGGCATACAGTTTCGGAAAGTTGCCTACAATGTTGCCCTAGGAAGATTTTGGAAGCCCCTGGCACATAGGTTGTTGGGCTATCATGACAATGAGAGTGAAGTTCCGCACCATCCTATTGCCAAGGGAATAACACCACTCCAATTGGGCGAGAGATTCTTCCATTTGGCGTCTCAGTTCCGTGACCCAGTGTTTGTCATGGCTGACCACAGTAGATATGACGCCCATCTCAACAAGAAAATAGTTCGGTTGGCAACAAAGACAACCAAATGGAATTTCAAGTTCCATCCAGAAGCAATAAGATGTTTAGAATGGGGTATAAGGTGTAAAGGCTACACCGATGGAGGTATTGCCTACCAGATTGATTCAAAACGTAAATCTGGTGACATACAGACTGGCGATGAGAATTGTTTGTTAAATCATTCTCAATTGCGGGCGTTCCTGAGAAAACACGGTTTGAGGAAGTATGTGATCCTTGTAAATGGCGATGATTCGTTAATTATCGTTGAGAGTGAGGATTCACATATAATATCTGACATGGCTCCGTTTATGCTCAATCTCGGCTTTGTTACTGAAGTCGAGACAACCAAAGATATTTGGAGAGTAGAGTTCTGTCAGATGCGACCGGTTGTTCTCCCCCAGGGGCCAACTTTTGTTCGGAACCCTTTAAAAGTTGCGGGTGTCTGCCTCAGGACCCCCGCCAACCATGACCCATATTACTTGCAAGGGGTTATTCGTAGCTCCGCTCTTTCAGAGTTAGCAATGGGTCCAGGAACACCTATCACTACACCACTCGCCAAGAGTTTAGTCAAGCACCTAGGAAATGGCAGGATCTTCAAGACAGCAAAGCAGTTGTACAAGGAAGAGGCTCATGGTTTCAAAATTGAAGATGTAGTACCAGGTGACGTGCCTGACCCTGACGGTCTCGCTCGTTTCACCTTGTGGAAGTCATGGGGAATTGAACCCGGTCTTCAAGAAATCTATGAGGGAATGGATCTTGACGATCTACCTGCAAGGATACCACCAAAGAGAGAAAAGTCACCGAAGAATGTTGACTATGAGGAGATTCTGGACCCTGATGATTTAGGGGTCGAGGAAGGAGTTTGTGGCTGTGGTGATTGTCCATCTTACGATGGTGACAATGCCGCGAGCGTTGGAAGATGGTTGTAACTGGGGTAAAAATATTCCT
>Js2021-RtRibo002
TGATAACATCAGTGAGACTTTCAAATTACAGTGCCTGCATGGAACTACAGAAGATCAGAAAAAGTACTTTGAGGAAATGTGGGCTATACTTGTTGCTTTTGAGGATTATCAGTGTAAGCTTGTTTTGTGTCTTGAGTTGAAAAGTGTACAACAGAAATGGAGTGTGAGCAGCGTTTTTCAGCCATTGAAAGATTGGTTGAAACAAACTTGGACCTCTTTTAAAGAGACTTTGCCTTGGTTGGAAATTTTAGAACAGTGGCCGTTTTTGATTGGTGCTTCAATTGTTGCTTTGGCTACTACTGGAATTCTTGTGGGAACAACTGTGATGGCTTGTGTTTGTAAATCCCTTCGTCACTTCGGTTATCGTTGTGGACGTTGTGGAAAATGGCCAAAACTCAAAAATTGTTCTCACAAAGAATGGCTTTTGACTGAGTGGAGAAGATTGTATGGACCTGATTTGGAATACCAAGACGGTCGTAAGACGTCTTTGGAAGAAGAAAATGCTCTAAGATCTTTGATGAATGAAGAACCCATTCAGCAGTTTTTAATTGGTACAGTGGAACAGCTTCAGAGTGAAATGGGGCCTTATAGTGACACAACTCGTGGAAGCCCACGAATTAAAGTTTTGGCTCAAGTGGGGCCGTACAGTGATGTGACTAAAGGACAGGGAGCACAGAAGATTGTTGCGGAGAATGCTCAAAGAACTGAATCATTACTTCAGAATAGGATAATTCCCTATATCTATGCAGTAAAACATGGAAATCCCATAAATCAGTTCCAGGTAAATTGTTTTGCTATTGGCGATCGAAAAGTTCTTATTCCCAAGCACTTTACGGATGTTATGAAAGATGGAGACACTTTCGAAATATACCATAACAGTGCTTGGATGCCAGTAAAATTTCTGCATGCCAAATGCGTGGTTTTGCCCAGAAAAGATCTCATTGTTTATGAGATGCCTGTTCACTTTCACCAGCATAAAAGTTTGGTAAATCACTTTGTAGAGGAAGCAAGATTGGGAATGTTGACAAAAACATCTGCAGTGTTAGTTCGACAGTTGAAAGGTATAGTACAGATTTTGGACTGCAAAGCTGAAGCTGTAAAAGAAGTTAAATACACTACACAGTTGGACGGTAAAACGTCAGTTATCACTGTGCAAAGTGCATGGAAATATGCAGCGTTAACTGGAGCAGGATCTTGTGGATCCGTTTTGATGACGACAGAAAATAAGAGTCAAGGACAGATTCTTGGTATCCATTGCTGTGGCAATGGTCATTTTGGTTGGTCACAATTAATAACTAAGGAAATGATTGCTCCTTATGTTACTAAAAGCTTAGGTACTCCTATACCTGAAGCTACAGCAGAGTTTACGAAGCTAATTCCAGAAGGACATTTTGGAAGAATAGGATGTGCTGAAAAAGGAATTTATCAGAGTGATAAAACGACGATAATACCTACTGTGATACAAGGACTGATCACAGATCCAGAGACTGCCCCATCAGTCTTAAGCATAAGAGACCCTCGTCTCTTGGAAAAGAAGAGTATGTTAAAAGCAGGTTTGGAGAAGTATGGTCATACTATTCCAGAGTTTGATCCAGAACATCGAAAAATGGTTAGTGAAAGCATCAGAGCGGATATGGATAAGTGGGTTTTGCAAAGAACTCCTCGAGTGTTGTCTGATGCTGAAGCGATTTTTGGCATTGAAGGATTAGAAGGTTTTGACAGATTGCCTATGAATACCAGTCCTGGATATCCTTATGTCCTAACGCGACCGAAAGGCGCTGAAGGCAAAGCTTATCTTTTTGACTTGGAAAATAAGAAAATTCAAGATAAAGAACTGTTCAAAAAGTACACTGAAAGAGAATGTTTAGCAATGCGTGGCGAAAGAGTTGTTTCTGTTTGGGTTAATTGTTTGAAAGACGAACGCAGACCTTGGGAAAAGATCCTTTCAGGTAACACTAGAATGTTCGAGATACCTCCTGTAGATTTTTCAATCTTACAGAGGAAATATATCTTAGACTTTATGGTAGCCCTGAAGGATAACAGAAGAGTGAATCACTGTCAGCTTGGCATTGATTGTCAGAGTTTGGATTGGACTGAACTGCATGAAAGACTTGTTAGTCATAGTAACCTTGTTGCGGATGCGGATTTTAAGAACTTCGATGGACTAACTGCACCTGATTTGCAGCTGGATTTTTGGGATGATTTGGATTATTTCTACAAGAAATTTGGTGAATGGTCTCCAGGAGATCGCAAAGTGAGAATGACATTGTGTGATGAAGGAATTCATACTGTTTGCCTTTCAAACAAGGAATTTGTGATGGTTCACATAGGTAATAAATCTGGCAATGCGGCAACAGTTGGAATTAACAGTGATGTCAACTATCGCTATCATGCGCTTGCGTATTTAGCTTTAGCTTCTATGTTTGCTCCTGCTATGGCCACAATGTTTCATTTCAAGAAACAAGTCAGAATTATTACCTATGGTGATGATGTTGTGATTAGTGTTTTGCCTGAAGTAGCTTCTTGGTATCATCCTCAGGCGATTGGTGATTGGTTGTTGAATTTTGGCATTGTGTACACCAGCGCTAATAAGAAAGCCAAACTTGGCTTCACTAGTATTGAAGAGATTACTTTCCTTAAAAATAGGTTTGCCAAACACTCTAGCATGTCTAATGTGGTTGTACCACTCATGGCTGAGAGAACAATGATGGAACTCCTAAATTGGACGCGAATAGCTCCAGATCAGGACATCTTGTTGGAAGATAATTGTAATGATTGTCTACGGTTTGCCTATTTTTATGGAGAGAGGTATTTTCAAAAACTGCGGCAGAAAATTGTTGATGCTCTCAACAGTAAGAACTTACAGCTGGACATAATGACATATGGAGACTTCCATTGGTGGTTTATGTTTGTGATTGGAAAGGTTGGTTCACGAAAGCAAGCAGAGAGTTTCTTTGAAAGTGTAGCTTCAAGTGGAAATTCAAAATTGGCAAAGTTTATTAATAAACTGTTTATGGGACCCTTTTATAAGGTCTTATCCCATCTTGAGTGCCTAAGAGATGAGAAAGAAATTGAGCGAAGTGACGATCGTTATGCGATTGCTATACCATCAGGAGAGGGAAAATCATGGTTATGTAGAACCTACCCACACCTTTTTGTGGACCATGACGAGTTGCTTTTGCCTTCTGCAAGCAGGCGCTTGCAGGAGAAGGGATTGAATTGGAAGCATCTTTGGGAGATGTTTGATGAGGATTTTCCTGCAGATGACAGACGAATTTTGTTGTGTCATCACCCAAACAACACAAAACGACAAATGCTCGGGTGTTTTGTGTTGCCAAAACCCTGTTACATCAGGGCCAACGCATATCAGCGATTGAGGCTGAAGAATGCGCAGAAGATGGAGAGGGATGAGCGAAACCGGCTTATTTTGAAATTGATCAAAGAAGTCGAGCCACAATTGGCGAAACCACATTAATTTCGTGTGGGGAGTATAA
>Js2021-RtRosaV
CTTGTAACTCTAAGTTCTACCCTCCCCATAGGCTGCTAAGGCGCTTGCTGCTACAGCATATGGATCAAGGAGTGTTCTAAGTAACCTCTTCCAGTCTCTTTAGTGTCTTTGCTTTAGAGAGCGGTGAACTGACACCGTTGCTTCTTGCACAGCCCTTCGTGCCGGTCTTTCCGGTTCTCGACAGCGTTGGGCGTCATGGCTAGTTAGGCTAAGATAGCAAATGATCTAGTGAAAAGTTTTGGATTGTTTGGAGTTTTGTAGCGATGCTAGTAGTGTGTGTGGATCTCCCCACGTGGTAACACGTGCCCCACAGGCCAAAAGCCACGGTGTTAAAAGCACCCCTACTAGTCCCAGATTCCCCCATCTGGGAACTCCTCTCATGAAAAATCCTAGTAATTTGTGATTTGGCTATTCATCAACCTCTCTAGTCGAGGGCTGAAGGATGCCCGGAAGGTACCCGCAGGTAACGATGAGCTCACTGTGGATCTGATCCGGGGCCCTGGCACGACCGTCTGTCCGGCGTGGCCAGAGTTAAAAAACGTCTAGGCCCTTCCACCCCAAGGGATTGGGGTTTCCCCAATCATTTTAGAAGTTCACTATGGCTGGCAGAAATGGCAGCAAGACTAGTGCGAAGCACTCTATTTCTGGTCTCCCAGTTACCAATGCCATTGCTTCTGTTCTCGAGCCAATCCCTGTTGTTGGCCAGATTGCAGGAGCAGTACAAGGACTTGCATCTTCTTGGCTTTCTTCTCTCACTGATGGCTTGCTTAATAATTCTGCTTTTGAGATCGGTCAGAGTACAGCTACTTCTGATCGTCTTCTTGAAGTTTCTGTTGGTTCTACTTCTATGTCTTCTCAGGATGCTGTTACTGTTAGGGATGGGTGGCCGGGTGATAGCCAAATACCTCGCCCCATTCCTCCTCCCATAGACAAACCCACACCACTTGGCCCAGCTGGAGAGCGTTTGCGGACGCTCGAGGTGGCAAACTGGAATGCTCGGCTCGGCTTCAATGTACCACTAATCCATGTCTACTTGCCGAACGAGCTCACCAAGGATTCCCCTACAGATCCTTCCAACCTCTTTCATCCAACCGCAGATCGTCATGCCCTTATGAGATCAGACATCCTTGTTGTTGTTACAGTCAATGCAAATCCATTTACATCTGGACTTCTTCTTGTTGTTGCAGTACCCAATTGCCCACCCGTACGCAATGAGCAGCTTGTTATTAACCCACAGGATACTGATTCTACCCGTTGGATCCCTGCATATTTTTCCCGGCAGCAGCTCACCTTGTTCCCCCACCAGTTCATAAATTTGAAAACAAATAATCAGGCCACCCTTGTTTTGCCTTATGTTGGTATGTCCCCAGTGATGGCTCATCACCATCGCTACATGTATAGAGTGTTTGTGTTTGAATGGTCCCAGCTTTATCGCACTCCCTACACAACCAATACCCCTGTCACTGTTACACTCCAAGCAGCTGTCACTAATGCAGAGTTCTACGGGTTGAACACTCATAGGCAACTGGTCACCCTTTTTCAGAATGATACCCGTCTCTCCCAAAATCAGAATGCCATTGTGTCCACCCATCCCCTTACAGATTGTGTTGTCTTGGCCCAAGGAGCGCAGGCGCTCATGGACACCTCCTACCTCCCTGGTAGAGTTACCTCCTTTTCCCAGCCCCTTTCTGTCCCCACTCTCATGGCCATAACTCAGGAAGGCTGGGGTGGCATCCTAGTCACCCCAAGCTACACTAAGGGAACCTTCCTCTATGGTTTCCCGGTGGACCTGAAGAATGTGGTCTTTATGAAGACTTATATAGGAGAAATGGCCAACCTCTTTTCTCAGTGGACTGGAACTATCAACTTTCACCTCATGGCAGTTACGACTGCGATGACTCGCGGGCGTATTGCTATTTGCTTCTCACCTGGAGACACCACTGAGCCCAAGACGATGGAGCAGGCCATGGCTGGCACCGTGGCCTTCTTTGATATTGGGCTTAATTCCACCTTCACCTTCCCTATACCCTTCATTTCGGAAACTGTCTGGCGGACGCTTGCAGAACAAGCCACGCAGCGGAACCAGCAATTCTCCTACTATCCCCCCACCTCACGCATGGGAGTGGTCACAGTCTGGCTTTATAATCAGATTCAGTCTACTGCTCCCGGCGATACTGCCCCAGTTGTCCTTCTCCCCTTTGCTTCCGCAGGCTCAGATTTTTCATTTAGGCTCCCCACCCAGAATGCCCTTGGTGTCCCCCCTTACGCTCCCCAACAGAACTGGTATGGTGCTGTGCGCTATAATTATCAGCTCTCTGGGCGTCCTCCCACCCCTCCTCCTGGTCCTGATACCGTGCGCTATGAGAATGGAGAGAAAGAAGGCGTAGTCATCCACATGGGTGACTCAGACGCCGCTCAGGCAGATGCTCAGCCCACCCAGGCTGGCGTTGCGTCTCAACCTGCGTGTTACGGGAACCTGGAACCCGGGCAACCGGTCCAGGTAACACCCGCTGACGCGTGGGAAGGAGTGACAGGATTTGTGACACATTCATCTCCTGACATGCTGCTTGAGAACTTCCTTGGCAGGCGCAGGCTTTATGCCACCATTGGTATCCCTGATAACACCCCTGATGTGAATTCCTGGTATGCCCCCATCCCCATCCAGATTGCATGGCAGCGTGGGGAAGATTTCCCCACTTCAGCAAGAAACATTCAGCACATGTTTGCCTATTGGCAGGTAGACGTGCGTGTGGATTTACAGTTCCAATTCCATTCAGAACCAAATTGGCAGACAATTGCCACTATTGCAAATATTCCCCCTGGTGCAGACCCCTACCTTGATTTAGCTTACATGGATCAGATTGCTGTACAGTCTAGGATCTATGATTTCCCATTTGTTACAGCCCCCCTTTCCCGTTCTAATAATACAATTAGTGTTGTTGTTCCATGGCAGTCCCCCTATAATGCCCTTGCTCCCTGGTTAGGTGGCTGGAGTAACGTTGCTAACGTTTACGATGATACCGCCGAAAACCAAATTCAGCAATCCAAGGGCGCAGGATGGGGTGTGGTCCCCTTTAGAGAGTTGTGCTACCTTGGTGTGTTGTTGTCCCCTTCCCATCCCTGCACCGTTAATGTGTTTGTTTCTTATCATAATGTTCAGTGTTTCATCCCCCAACCCTTTCCTCAGTATGGCCTCTGGACCGCCTTCCCTGATGGCACCCAAGGTGTCAACAGGGCCAGCACGGGTGAGGTTGTGCTACATTCCCTACAGCAGCCCTTTGGTTTGAATAATGGTAAGTATAAAGTGGTGAATGGTCAGACCCAGTATTTGTTTCCTGCAGCTGTGAATGTGTATGTCCCCTTAAGTGTTGAAACCAGATCCCGCCCTTCCACCCGTGGCCTCTCGGCAGATGATGTTGATGAGTTAACCCGGTTCTGCATTCGGGATGACCCAGATGAAGAGCGCCCCGTGCGCTTTGAGTCTGGAGAGCTTGAGTGGGATGATCGGTACGACTCCTTTGATGACCACCCGCATGATTGGTCCTGGGCAGCCCAGCCCCCCCGCCCTTACGTTGCCAAGCGCAACTGGGCGGGTACCTCCCTTACCCACTGGATGATTGTGTGCGGAGAGCAGGAATGCTCTCTGGAGCAGGATGGCTTTGATGCAGTTGTGAGAGTGAAACCCCTTCAGGCCCCCTGTGAGTTTGTAGAAAGTGTGCCCCAGTGTGTTTGGTCTCAGTGTTTGTTTTTGTCCAAAATAGGTTATAAGTTCCCCAATTATCATGTTCTTCATAATTGTACAGATTTTGTGGAAAATTTGACTGGTGTTAAGTGTGAAAATTCAGGAAAGAAAGTCCTTGCCTCCCTTGCCCTTGTTGGTGCACTCAGCTGCGCTGCAGCTGTTGCTGTGTCTTTCGAGGCACCTCCTCGGGAAAAAACGCGTTCACCGAGAGTGTACCACAAGATGCAGAAATGCCCTGCCCTGGCCGAGCAACCCCGTATCACTGATGACACTGTAGACGGAAAGCTTGCTGTCCGTCTTGCAGCCTTTGGTGTGGAAGGGGAAGTTAAGTCAGAGTGGGAGCCGCGCAATTGGATCCCCCGACATCGCCGGACGATGTCGGGGGAGCCATGCTCGTGGCTTCCTGTGCGGGAAGAAGGAGGACCCCTGAAGTCCCTTGAGCAGGCGGGAGATCAGCTTGCCACCACCCTCAGAAAATTGGACTCGGCCCTCACCCCAGAAAATGTGGAAATTCTTGTGAATAGTGCCAAAACTATAGGATGTGCTAGTTCTAGTGTAGATAATCTTGCAGCCCAAGTTAGCAGGATGTTAGATAAGCTCCCCACTGTTGTGTCCCAAACCCAGAAATTTGTTGCAAAAAAGTGTGCTAGTGTTTTGCTTAAGCTTGTGGGTTTGTTGTTAGTGATTTTTTCCTCTCCCAATCCCCTGACCATCGCTGGTGTGCTGGCCATGTTGTTGGGCGAGGCGGTTGATGCCGCCTCTCCCGACTGGGCCGGTTCTATCAAGCGCTGGTTTTGTAAAAAGTTGAAGGTCCCCCTTAATGTTATGGATTATGCCCCCCCTTGCCCCACCCTCCCCCTCTTGGATGAATCTCAGGCTAATGTACAACAGGAAAGTCCCAAGGCTCAGAGTACTGGAGAAAAGATTGTGGATATGGCAAAGGATTTCAATGTGATGACCCTCTCCGCAAGGAACGTCGAGTGGATCCTCGACAAGCTGAAGGAGTTTGTGGAGTGGCTGCTTGCCACGTTCGCCAATTGGAAGAAAGATGCGCCTGAAGCGCAGTTCATGGAACAACGCCACAAGATCTTTGAGCTGTTTGCTGATTCAGTGCATGCAATGGATGGTCAGAACATTAACATTGGAAATGTCCAAAAGAATAAAGAATTGACACAGAAGCTAATGGACCTATGTTCCAAAGTGAGAGATGTGACATGCTTGCAGATCTTGCAGAGGACATATTCCAACTACTGCGCGGTGGAACGAAAGGCTCGCCAGGCGCAGTACTCAGACAGAGCCGAACCCGTGGTGGTCTACCTCTACGGAGAGCCAGGGTGTGGGAAGTCTCTACTTTCCACCATCCTTGCTAAAGGCTTCTGTAAAGCCCTTGGTCTTGATCCCAAATACCAAATCTACTCCCAAATTCCAAATTCAGACTTCATGGATGGTTACACAGGTCAAGCCATTCATATAATTGATGATCTGGGACAAGATCCAGAGGGCAAAGACTGGCAGAATTTCTGCCAGATGGTGTCAACAGTCAAGTTCCTCCCAAACATGGCAGACTTGGAACAAAAAGGGATACCCTATTCCTCCAAAATTGTGATTGCTACATCCAATTTTTCAGACCCTACCTACTGTTCAGCAAGAGCCCCAGCTGCCCTGGTGCGTCGCATTCGATTCCCAGTCAATGTGAAGGTGCGCCATGACACTCGGCTCAATGCTAGACATGCACTGACCCCCACGGGCCCCTGTACCCACCCCTGCTTCCGTGCCCTCTGTCCCCTGATGGATGGCGCGGTCTCCATGACCCTTACCCGTGATGCCCAACAACAGATTTCCTTCTTTGATCTCTTTGATGCTGTGCTTGCTGAAGTCCACAACCGCGCTGGAGTCCATGACCAGATCAGCCAGATCTGCTTTGAGAACCCAATAGTGCGGGAGTGGGAAGTGGAGCCAGACACTTTCACCCTCAACCTCCAGGACTTGGAAAAAGCCAACTTCAAATCGATAGACTCGACCTGTGAGCCGGAACCCATCCGGTTACCAGAGACAGTATCCGAGCTGAAGCTTCCTTGGTTCACCAAGTTCCTCAACCCTGACCCCAACCAGACTTGGGTGACGGTCGCGAAAGTGGCCGCCGTCCTCTCTCTTGTTACCTCTGTCCTTGGTGTTGGTTTTATCATCTACAAAGCTGTCTCTTCAAAGGAATCTGAAGAAGGTGCCTATTCTGGCCTGAAGAAGGTCGCGAAGAAGGCGCCTAAACCCCCTGCCTTGTCCCCCCCCAAGGTGCAGTATGAGGGCCTGCCCCAGATCTACAACCCTGTGTCGAAGAACTGCTTTCCAATCCAGTTCTTTGACCGCGAGCCGCAGATGGGTTTTGGTTGGTACACCCTAACCGCTCTTGGTGTCTTTGACCGCACGTACGTCTGCAATGCTCACGGGTTCAGGTACAACAAGTACATCCAGATCAGGGGCAGACAGTATGCCATAGAGGACCTGAAGATGAGGAGAGTTGAGCGTAACGGTCATAAGACCGACGTGATGATATTCTCCTTACCTGACGGACCCTGTGTTAAGAACATACTGAAATTCCTCAGAAAGTCTCCAGACTTGGCCGCTTCCAGATCCCCTGCGGTCATTAGTGTTAGGAGCAAATACAATCTGGAAGTGCTGGCAACTGGAATACAGGACTTTGGGAGCCTCGACATGTCTGGTGAGCAATTGTTTGGGATTCTCCGGTACCGCGCTGTCACGGCGCCTGGGTACTGTGGTGCCCCTCTCATTTCTTATGATCCAGCTCATGAACAGGTTCTTGGCATCCATATGGCAAGCAATGGTGCAGGTATTGCCTATGGTAGCTCCATCTTCCAGTCAGACTTTGCAGAAGCTAAGGCTGAGGGATTGCGTGAGTACGCAGGCCCTGGCCTTAAAGTTCATGTTCCCACCCACTCCAAGCTGCACCCTTCCCCCGCCTATGGAGCCTTCCCAGTTGACAAGGAGCCAGCTGTTCTCACTCAGCGTGATGAGCGGTTGCTCAACGTGAAACTGGACGATGTCCTCTTCTCAAAATACAAGAGTGACATGAAAGATCCCTTCCCTGGCTTAGAAATTGGCAGAGAAATAGTCAGGAATAGGCTTAAGGCTCTGATCCCTAATCCATTACCCCAGATTACACTGCAGGAGGCCATTGATGGCATTGATGGGATGGATGGCATTGACATGAACCAGTCGCCTGGTGTGCCCTACATAGCTGAAGGGATTTCCCGCAGGTCTCTCTTCACGCTTGTAGATGATCACTGGGTGCCTTGTGAGCGCCTGGCAAAGGACGTCGCTGCGTGCAGCGTCGACCCTCAGCTAGGACACTTTGCCACCTTTCTCAAAGATGAACTCAGGACCAAGCAGAAAGTTCAAGACGGCAAGACCCGTGTCGTTGAGGCTGGAAACTTGGCTCACGTGCTGGTAGGTCGTAAGATCTTCGGTAACCTCTTTGCTTTGTTTAACTCCAACCCAGGGTTTCAGACCATGTGTGGCGTTGGGGGTGACCCCGACACTCTCTGGACTGAGCTCTACCATCCTCTCTCACAGAAAAGGTTCGTGTTTGACTACGACTACAGTGGTTTTGATGGATCCGTGCCGACTTGTGCTTTCGACGCTCTCGCCGATGTTCTCAAGGACTTCGTCGAGGGTGAAGAGGACGTGAGGAAGTACATCCATTCAATCAGTCAATCCTTTCACCACTACAAAGGCAAGCTCTGGAGGCTTGACGGTGCCATGCCGTCAGGCTGTTGCGGGACTAGTGTGTTCAATTCCTTAATCAATGCTATGCTCCTGTTCTCATGCTTCTCCCAGATTTGCCCAGATTTCCAATCAGATGAACCGCTTATCATTGCCTACGGTGATGATGTGCTAGTTGGAACAAACCAGGACCTTCTCCCTTCCAAAGTTGCAGCTTGGGTGAACAAGAACACCACCTTTTGTATCACTCCAGCAGACAAGGGTGACACCTTTAACGATGAGACTGACATACACCAATGCCAGTTTTTGAAAAGGCATTTCACCCCTGATCCAGATTTCCCTCACTTGATCCACCCGACTATTGAGCCCGCCACTTACGAGCAATCCGTGATGTGGCAGAGGACTGGTGATTTCCAGGAGACCATCAATTCCTTGGCTCAACTTGTGTGGCATCGCGGACCATACACTTACCGTAAGTGGTGTAACGCGATTGCTGCCAAGTGTGATGAAGGTGGACATCAAATCCCATACTTCCCTCCCTTCTCCCTTCTCAGACACAACTGGTTGATGAAGTTCGAGGTTATGGTGCCGGCGTAAAATCCGGAGCTGTTATCTCAGACCCTTCCTTGTTGTCACCAACCCATTGTTAGTACTGGCTGAAAAGGCATCCGATGTACACCCGTTGGTGGAGCTGGCAGGTGGAATGGAAAGGCTGTGCCTGGTTGAGACACACCAGGGTTCGGAAGAGACTTAGTGCTCTTCCCGCACCGGACCTACCTGAAACACAATATCTCTACGGAGTGAGTGGTCAGCGAATCCAGCAAAGGAGCATCCCTTGCCCCAATAAGCAGGAAGATCTTTGGGTTTGGCCCCACAAGAAGGATGACCCGGTGAATGTTCATTGTTAGTACTGGCTGAAAAGGCATCTGACTCACACCCATTGGTGGAGCTGGCAGGTGGAATGGAAAGGCTGTGCCTGGTTGAGACATACCAGGGTTCGGAAGAGACTTGGCGCTCTTCCCGCACCGGACCTACCTGAAACACAATATCTCTACGGAGTGAGTGGTCAGCAAACCCAGTGAAGGAGTTTCTCTTGTCCCAATAAGCAGGAAGATCTCTGGACTGAAACCAAAATGACTCTTCTCAAGGTGATCCTTGGTAGTACTGGCTGAAAAGGCTAGCAGAAGCCACACCCCCTTCGCTAACTGGCAGGTGGAATGGAAAGGCTGTGCTCGGTTGAGACATACCGAGGTTCGGAAGAAACTTGGTGTTCTTCCCGCACCGGACCTACCTGAAAGACAATATGGCTACGGCATGAGTCGTCAGTGAACCTAGGAAAAGAGGCTGAAGCTGGTCCCAATAAGCAGGAAGCTCTTGGTGACCCTTTCTTAAGTGAATTGGCATTTGTTCTACTGCCTAAGAGTTACACGAGTTGCTCGCCCCCTAATCAGGGGTGGGTGTAGCGTGGCTCTTTTGTACA
>Js2021-RtRTV
ATAGGGACGGGGACCACCGCCCTCATCGAGACGGGTCACTTTCGTCAGCTACAAGCAGCCATGAATGCAGATCTAAAAGCTATCGAGGAATCCATGAGTGCATTAGAAAAGTCCTTAACATCTTTGTCTGAAGTAGTCTTACAAAATAGGAGAGGGCTAGACATGCTGTTCCTTCGCGAAGGAGGGCTATGTGCTGCTCTAAAAGAAGAATGTTGTTTCTATGCAGACCATACAGGATTAGTGAGAGATAACATGGCTAAGCTCCGAGAACGTTTGGCCCAGAGAAAGAAGCTGTTTGATTCCCAACAAGGCTGGTTCGAGGGGTGGTTTAACCTATCCCCTTGGTTTGCTACCCTGGTGTCCACCTTGATGGGACCCTTAATCATCCTCCTCCTAATCATCCTCTTTGGCCCCTGCATTCTAAACAGATT
>Js2021-RtSoleV
AGTGGGCCCATGACAATCAGTTTCTCAAAGATGGAAAGGTTTCGTGATCCGTCTATAGTAGTTGCGAACCAAGCGACGAAAGACCAGATGAAAACTAAACCAAAGATGAAATAGGTAAACATTCTGGAGCGACAATGGGAAGGTAAAACAATATAGACCAAACTAATTAAAATAAAACCGTACATCTTCGTTTCTTTTTGGGAGGTGGTGGGTATCCTTATGATTCAACAAGTTCGTATTGTATTGCAGTGGTTAGATAGCAATTTATTGTTTATTCAAAACTTTTACAAGTCCTTGGTTGATATCTTATTATCCCCGGTTTTTATTTTAATTAGTTTGGTCTATATTGTTTTACCTTCCCATTGTCGCTCCAGAATGTTTACCTATTTCATCTTTGGTTTAGTTTTCATCTGGTCTTTCGTCGCTTGGTTCGCAACTACTATAGACGGATCACGAAACCTTTCCATCTTTGAGAAACTGATTGTCATGGGCCCACTCTTATCTGCTGTCTTTTATTATTCAGTAACGCCAGTGGTGTCCGTTTTGGCGCCAGTATTTTCTCAAACAGCTTTGACTCCTGAGCAAGTCAAAGTTATGGTAGAAGAAGCCATGCCTCATCAGCCCACTTATGAGCAGTTGAAGGCTATGGTTGTCGATACCGTACAGGCTGCTCTTCAAGAACAAGCCAAAGCGTTTCATGCCGTCTTGGAGGAAATGCGAACAACAACACCAGTCCAACCACCTATTCAACCGACCCCGCCTGCCCCTGAGGAACCTTTGTGGCAGTTGCCCGTGGTTTTACTCTCCTATGAAATATTCATCATATTGGCGACTTTAGCTGTCGTTTCTCTCATTTGGTCTATTTATGCCCTCTACCGTAGTTATCGAAATTATGGTGGGCAAAATATGATTTTAATGCAGGAATCGTTTAGAGCTGGTTCTGAGTTTCAGAACGTCGCCTTGACATCAGTGCCTAAAGGCATTTTTGGGGTTTACTCCAAAAATTACTTGGGTGCTTTGACCTATGTTGGAACAGGTTTCAGAATGGGGGAGTATATATACACGGCCCAACATGTGCTACAAGCTGTTTCGGATATGAAAGGTGAAGTTGTGCTGAAAGTTGGCGAGAAAGTTGTGAAAAGCCCAGTCTGGGTTCCCATTTATCCAGACGTGGTAGCGACCCAGTATAACGCTGTTGCCGGATTAGAGTTGAGAACTTTAGCTCCTTCTTCCGCAGCTTGTGGTTATACTTGCACGGTCATTTCCGCTTCGCGTGAGCCTAATTCATCTATGGGAAATATAAAACATAAGGAAGGCCCGACCTTACAGTACACTGGATCCACGCGACCAGGATTCAGTGGCTCTCCGATACTTTCATCTTTAGGACCTACCGCTCGCGTTATGGCTTTACATTTGTGCGGGGGCCAGGAGAATTTGTGCGTCTCAGCTCAGTACTTGGACTTTTTAACACGAAATGGTTTGAAACCTCTCCAACCAGAAGCTTCTTCATCGGCCTACTTGGACCACGACAGCGCAGCTAAAATATTGAATTCTTATAATCATGCTAAGACCGCTGTCAAGGTTCTTCGTAGGGATTTGGATCAAGTTTTTGTTAAGCTTGGTGATAAATTTCATTCTATGCCTGTTGACACATTTGATTCCTGGTATTCTGATGCTAATGTCAGAGCTTCCCATTTGGAAAGTGCTGATGTTTCAAAAAACGATCAGAGCTGTTCACTGTCATACGCAGTGGACAGCCTTACTACTTGCCCGTCTACAAGCATAGCCCCAACGGACGCTTTGAAATCCCATCAGGATATTCTTGGCCAGAGTCCTCTAGTAAAAGTATTGAACGATCACTGTCGGCTCATGGAGAATTTACAGAGTTTTCTCGAAACCACTGTATTCCCCCGACAGAACGAGAGTGTAGCCTCGTCATCGCCCTCAGCTCAATCACAAACGGCGTCCCCAACTGCTCTGAACCTGCACTTCAATACTCGAAATTTGAGAAAGCCCTCCGCCAACTCAATCTCAGTTCCAGTACAGGCCTCGGATTATACCAAAGTTACCCAACGATTGGAGACGCTATTGGATTCGATGGAGTCAATTTTGACCCCAAAAAGCACGACCAACGCCTCCACATCTGGGAGCGAGTCCGTTTAAAACTTTCGGGTTTAGCTGAGGGGATTGATTATAACGACGACATTAAGCTATTCATTAAGGACGAGCCTCTTTCTGACAAAAAGAAGGCCGCAAATCGCGAACGGCTAATTTTCTGCCTATCGTTGGAAGATCAAATAGTGGATCACATATTATTTGGAGACTTGGTCTCCAAAGAAGTCGAGTGCTGTCACGACACCAATAGTAAGGTAGGTTGGTCACCATTACCGGCTGGGTTTTTCTCATTCTATCACTCATTCTCATTAGATGATGTTGTTAGTATAGATAAGTCAGCTTGGGATTGGACCATGCCTCCTTACATAGCTTACTGCTACTTCAAGCAGAGGTTCTCTCATTGGACCCCTATGGGTCAGGCTATGGTGTGGCGACGAATGAACCAGGTGCTCGGACCTTCTTGTGTGCTCCGCTTACCCAACGGCAGAAGATTGAGACAGACCGGCTTTGGTGTCATGAAAAGCGGTTGGTTACTAACCATTGGTATGAACTCCGCGGCTCAGGTTTACCAACATTATTTAGCTCAGGTCAGATCGAATGCGCCTCCACGTTTATTGTGGACTTGCGGAGACGATATTGTCATGCAAACACCCACTTTAGCTTATTTGATTCATTTAAGCTTTACTGGGTGCGTTTTGAAGCATGTTTTACCTAGAGCTGAATTTATGGGGCAACGGTTTGAGCCCGGTAATGTTCTGCAACCCCTATATCCCGACAGGCATGCATATAGCATGGCTTACTTCGACCCCTTAAATTTTAAGGAGTTAGCGGTGGGCCTTTTGTCTTGGTATTCCCTGGCCAGAGATAGAAGGGTTGTTCAACCTTTGGAATCTTACTCACCGCACACCCGTGATGTTTACACTTGGTGGGCTTATGGCCTGCTGGAGCTGTCTCAATAATAC
>Js2021-RtssDNAV
GTATAACAAATTATATTTTAAAAAAACGTGAAGATGGTTTCAAGTTATCACTCGTTGGAGATGTACCTAAAACTATTCAGAAGTTAATTGATGATGACAAAAAAGAGTTAAGTCCTTTTACTATGTTGGCGATGAAGTTGTACAAAAGTAGAGAGGATTGTATTCAAGATTTTCAAATGAGGGCTTCCCAGAAATTTATTATGTCTAAAGCTAGTATTATGAGTGCAATAAATGAGACTTACCCCTTACATGTTTCGAGTAATACTTATAAAATAGAAGATTTCAATGTCGATAAGATGGACTTTAGTAATAACAAGTCAAAAATTGTTGTAGGTCCTACAGGTATTGGAAAAACACAGTGGGCTAAAGCTCATTTTAATAACCCAATTGTTATAACGGATAAGGAAAGTTGGACTAGATACGACCCAGAATTACATGACGGTATAGTAATAGACGATATGACTTTTGAAAAGAATAATCCAGTACAATTTCTTCATCTGCTCGACATGCGTGAACCAAGCGAAAGACGTGTACTATATGGAGTGAAGATGATACCCGCTTTCGTGCCAAGAATATTTACTTGTAATAAGCAGACTTTATTTTGGCCAGAGTCAGCTGCACCTGAAACAGTGGAAGCCTATAAAACCAGAGCAGAGGTTATAGAAATAGTCAGTAACAACGTCACGCTTTTCAATAAAGAAGAACGTCCTGATATACATTGGGACGTTGACATTAATACCAGTAGGTATTCCACGCATCCATCAGGATTACCGAATACACACGTCCCTTACAACGCCGAGACCATCTTTGGTTTAAACGGTTTTCACAATGTCGCTTAAGTCGCACTTTTCATCATCAAAGGGAATTAAGCGTAAGAAGATGGACGACTCTGAAGAAGGTCCTAGTGAGGGTGGCGAAACTTCTATGGAAGCGGCTCCTATGGTTGCTGGAGCTGGTAGCGGTGCAGACGGTGGTGGTGGTGGTGGCAGCTCTCATAGCACTGGTATAGGACCTGTCGTTCACGGTGTATCTAACATCTCAGGACAGCACTGGAAGATTACATCTGGTGGTACAACCTGGCTGAACACTACATCTTCGGGTCAAGTTGGAACAGACTGGACGACGTTTCCTTGGGAGTTTCCTCAACTATTTATGTCT
>Js2021-RtVirgaV
TTCCACTTTTCTGAGAATCTTCTTTTAGAAGATTCGTATGTCAGTCTTGACGACATAGGCGCTTTCTTCTCGAGAGAGGGCGATATGTTGAACTTTTCTTTTGTAGCAGAGAGTACTTTAAATTATACTCATTCCTATAGTAATGTGCTTAAGTATGTGTGTAAGACTTACTTCCCCGCTTCTAGTAGAGAAGTGTACATGAAGGAGTTTTTGGTAACTAGGGTAAATACTTGGTTTTGTAAGTTTTCAAGGTTAGATACCTTTGTACTATATAGAGGTGTATACCACAGAGGTGTAGACAAGGAGCAATTTTACAGTGCAATGGAAGATGCTTGGCATTACAAAAAGACTTTGGCGATGATGAATAGCGAAAGAATCCTCTTAGAGGATTCATCGTCTGTTAATTATTGGTTTCCAAAGATGAAAGATATGGTGATAGTACCTTTGTTCGACGTATCTTTACAGAACGAGGGGAAAAGGTTAGCAAGAAAGGAGGTCATGGTCAGCAAGGACTTCGTTTATACTGTGCTTAATCATATTCGCACATACCAGTCGAAAGCGCTTACTTACGCCAATGTATTATCGTTCGTTGAGTCGATAAGATCAAGAGTGATAATCAATGGGGTGACTGCGCGCTCAGAGTGGGATGTGGATAAGGCTTTGTTGCAGTCCCTGTCAATGACTTTTTTCTTGCAGACCAAATTGGCCATGCTCAAGGATGACCTCGTGGTTCAGAAATTCCAAGTGCATTCCAAATCGCTCACTGAGTATGTCTGGGATGAGATTACTGCTGCTTTTCACAATTGTTTTCCTACAATCAAGGAGAGGTTGATTAACAAGAAACTCATAACTGTTTCGGAAAAGGCTCTTGAAATTAAAGTACCTGATTTGTATGTAACTTTCCACGATAGATTGGTTAAGGAGTACAAGTCTTCGGTGGAAATGCCGGTACTGGACGTTAAAAGGAGCCTGGAAGAAGCAGAAGTGATGTACAATGCTTTGTCAGAAATCTCAATTCTTAAAGACAGTGACAAGTTTGATGTTGATGTTTTTTCCCGGATGTGTAATACATTAGGCGTAGATCCATTGGTGGCAGCAAAGGTAATGGTAGCTGTGGTTTCAAATGAGAGTGGTTTGACCTTAACGTTTGAGAGGCCTACCGAAGCAAATGTCGCACTTGCATTGCAACCGACAATTACATCAAAGGAGGAAGGTTCGTTGAAGATTGTGTCGTCAGACGTAGGTGAGTCCTCAATCAAGGAAGTGGTTCGAAAATCAGAGATTTCTATGCTTGGTCTAACAGGCAACACAGTGTCCGATGAGTTCCAAAGAAGTACAGAAATCGAGTCGTTGCAGCAGTTCCATATGGTATCCACAGAGACGATTATCCGTAAACAGATGCATGCGATGGTGTATACTGGTCCGCTAAAAGTTCAACAATGCAAGAACTATTTAGACAGCCTGGTAGCCTCGCTCTCTGCTGCGGTATCAAACCTGAAGAAGATAATCAAAGACACAGCTGCTATAGATCTCGAGACTAAGGAAAAATTTGGAGTCTACGACGTGTGCCTTAAGAAATGGTTGGTGAAACCTCTATCAAAAGGACATGCTTGGGGTGTGGTGATGGACTCAGACTATAAGTGCTTTGTTGCGCTTCTCACATACGATGGCGAGAACATTGTATGCGGAGAGACATGGCGTAGAGTCGCAGTGAGCTCCGAATCTTTGGTGTATTCAGATATGGGGAAGATAAGAGCTATACGCTCTGTGCTTAAAGACGGTGAACCCCATATAAGCAGTGCAAAGGTTACACTTGTTGATGGTGTTCCTGGTTGCGGAAAGACAAAGGAGATTCTTTCGAGGGTCAACTTTGACGAAGATCTAGTTCTGGTACCAGGAAAACAGGCTGCTGAAATGATAAGAAGAAGGGCAAACAGTTCTGGTTTAATCGTGGCAACCAAGGAGAATGTAAGGACGGTAGACTCTTTCTTAATGAATTACGGTCGAGGTCCGTGCCAATACAAAAGGCTGTTTCTGGATGAAGGTCTAATGTTACACCCTGGTTGTGTTAATTTTCTGGTTGGCATGTCTCTATGCTCCGAGGCTTTTGTTTATGGAGATACCCAGCAGATTCCTTACATCAACAGAGTTGCAACTTTTCCCTATCCTAAGCATTTGAGTCAACTCGAGGTCGATGCTGTTGAAACTCGCAGAACAACGTTGCGGTGTCCAGCGGATATCACCTTCTTCTTGAATCAGAAGTACGAAGGGCAAGTTATGTGCACATCAAGTGTTACACGCTCGGTGTCACACGAGGTCATCCAAGGTGCAGCGGTAATGAATCCAGTGTCTAAACCACTTAAAGGGAAGGTGATTACATTCACTCAGTCAGACAAGTCATTGCTGCTCTCGAGGGGTTACGAAGATGTGCATACCGTTCATGAGGTGCAAGGGGAAACGTTTGAAGACGTCTCACTAGTGAGGCTGACGCCTACACCCGTGGGAATAATTTCAAAGCAGAGTCCGCACCTGTTGGTCTCATTGTCTAGGCATACAAGGTCGATCAAATATTACACAGTTGTGCTAGATGCAGTCGTTTCAGTGCTTAGAGATCTGGAGTGTGTGAGTAGTTACCTGTTAGATATGTACAAAGTTGATGTGTCGACTCAATAGCAATTACAGATAGAATCGGTGTACAAAGGTGTTAACCTTTTCGTCGCAGCACCAAAAACAGGAGATGTTTCTGACATGCAATATTATTACGACAAGTGTTTGCCGGGAAACAGTACTATACTCAATGAGTATGATGCTGTAACCATGCAAATACGAGAGAATAGTTTGAATGTCAAGGATTGTGTGTTGGATATGTCGAAATCGGTGCCTCTTCCGAGAGAATCTGAGACGACATTGAAACCTGTGATCAGGACTGCTGCTGAAAAACCTCGAAAACCTGGATTGTTGGAAAATTTGGTCGCGATGATCAAAAGAAATTTCAACTCTCCCGAATTAGTAGGAGTTGTTGACATCGAAGACACCGCTTCTCTAGTAGTAGATAAGTTTTTTGATGCATACTTAATTAAAGAAAAGAAAAAACCAAAAAATATACCTCTGCTTTCAAGGGCGAGTTTGGAAAGATGGATCGAAAAGCAAGAGAAGTCAACAATTGGCCAGTTGGCTGATTTTGACTTTATTGATTTACCAGCCGTTGATCAATACAGGCACATGATCAAGCAGCAGCCGAAACAGCGTTTGGATCTTAGTATTCAAACTGAATACCCGGCTTTGCAAACTATTGTGTATCATAGCAAGAAAATCAATGCGCTTTTTGGTCCTGTATTTTCAGAATTAACAAGACAGCTGCTAGAGACAATTGACAGTTCAAGATTCATGTTTTATACAAGGAAAACGCCTACACAGATCGAAGAATTTTTCTCAGATCTGGACTCTAATGTTCCTATGGACATATTAGAGCTAGACATTTCCAAGTATGACAAATCACAGAACGAATTTCATTGTGCAGTCGAGTATGAGATTTGGAAAAGGTTAGGCTTAGACGATTTCTTGGCTGAAGTTTGGAAACACGGGCATCGGAAGACAACGTTGAAAGACTACACAGCCGGAATAAAAACGTGTTTGTGGTACCAGAGGAAAAGCGGTGATGTCACCACATTCATTGGAAACACGATCATTATTGCTGCATGTCTGTCCTCTATGCTACCGATGGAGAGATTGATTAAAGGTGCCTTTTGTGGTGATGATAGTATATTATACTTTCCAAAGGGCACTGATTTCCCCGATATTCAACAGGGCGCAAACCTTCTCTGGAATTTTGAAGCCAAGTTGTTTAGGAAGAGATATGGTTACTTTTGCGGTAGGTACATAATTCACCATGACAGAGGCTGTATTGTATATTATGACCCTCTAAAATTGATCTCGAAACTCGGTGCAAAACACATCAAGAATAGAGAACATTTAGAGGAATTTAGGACCTCTCTTTGTGATGTTGCTGGGTCGTTGAACAATTGTGCGTACTATACACATTTGGACGACGCTGTCGGTGAGGTTATTAAGACCGCACCTCCTGGTTCGTTTGTTTATAGAGCATTAGTTAAGTACTTGTGTGATAAAAGGTTATTTCAAACATTGTTTTTGGAGTAAATGGCGTTAGTAGTCAAGGACGACGTTAAGATTTCTGAGTTCATCAATTTGTCTGCCGCTGAGAAATTCTTACCTGCTGTTATGACTTCGGTCAAGACGGTACGAATTTCGAAAGTTGACAAAGTGATTGCAATGGAAAACGATTCGTTATCCGATGTGGATTTGCTTAAAGGTGTAAAGCTTGTTAAGGATGGTTATGTGTGTTTAGCAGGGTTAGTTGTGTCCGGGGAGTGGAACCTACCCGACAACTGCAGAGGTGGAGTAAGCGTTTGTTTGGTTGATAAGAGAATGCAAAGAGATGACGAAGCAACACTTGGATCTTATAGAACCAGTGCAGCTAAGAAACGATTTGCCTTCAAATTGATCCCGAATTATAGCATTACTACCGCCGATGCTGAGAGAAAAGTTTGGCAAGTTTTAGTTAATATTAGAGGTGTCGCCATGGAAAAGGGTTTCTGTCCTTTATCTTTGGAGTTTGTCTCAGTTTGTATTGTACACAAATCCAATATAAAATTAGGCTTGAGAGAGAAAATTACTAGTGTGTCAGAAGGAGGACCCGTTGAACTTACAGAAGCAGTCGTTGATGAGTTCATCGAATCAGTTCCAATGGCTGACAGATTACGTAAATTTCGCAATCAATCTAAGAAAAGAAGTAATAAGTATGTAGGTAAGAGAAATGATAATAAGGGTTTGAATAAGGAAGGGAAGCTGTTTGATAAGGTTAGAATTGGGCAGAACTCGGAGTCATCGGACGCCGAGTCTTCTTCGTTTTAACTATGGCTTACACAGTTTCCAGTGCCAATCAATTAGTG
>MT549856
UGGAUCUCUCCUUCUCGGCCGCCCAGCGCGGCCCCUGGGAAGCUCAACACACCGCAUGCUUCGGCGGUGCAGUGGCACGCAGAGUCCGCGAUGCCCUGCACAUUCCGUUCGUGCUCAACCGUGAGGAAAAAGAAUACCUCCUCAAGGUUUUGCGGUGCGACCUCGUGUUCGAGGAUCGCAUCGCACACACACACCCCAUGGUGCGCGCAUUGCACGCCUUUGCCAACCACCACGCCUACAGGCACUGCGAAGGCGCAAUUGACAUCGGUGGUGAUUUCCGCAACAUCAAGCGGAGAGCAGUGCACGUGUGCGGUCUUGUGGACAACGCACGCGAUGAGCUGCGGUUGCAGAGAGCCAUUGUCGACCAGCGUCCCAACUUGGCCGGCUACUGCAUCAACGGCGUGGAACACUGCAAAGAACGCGCCGACAAGGGCAUCUGCGUUCACGCUGCCUAUGACAUCACAUGGCAACAGUGGCUACAAGCUUUUGACAGCCACGGCCUGAAGGUGGUAGAUGUUUGGAUUCUGGAGCCAGAGGAGCUGUUUGGGCGCGUGACCCCAUCCAUUUAUGGCAUUCAGAUGCACCGCCUCGCCAACCGGUGGGCCAUGUUGCUCGAUGACGCGUGCGCAGGAUAUGUUCACGACGACUUCGAGUGGCGAAAAUACCGGGAGAUGGGAGGCACCAUUGGGACACACUUUAACAUUGGCUGCUCACCUGAGGGUGGUUGGGGUCCCCUGCGACGCUACACGCUAUUUCGUUGCGUGCACCCAUUCAGGCAGAUCACCUUGCGCCACCCAGUGGAUCGCAACACAGUCCACGUCCCGACACCAGCUGGACAUGUCAUCUCCUGCCCCCGCAAUGUGUGGCAAAACCUGCUUAGCUGGGCGUGCAGCAGGGCCGACAACAAGUUUGACUUCAGCUCCCUGCUGGCAUACGCCCGCGCCCUCCGCCAGCGCCUGACCAUUGGCGGGCAAACCGYGCAGGAGGGUUGGUCACAGGACCCCAGACAGGUCCAUGAACUGUGCAUCGCGUGCUUUGUCAUGGCUGCAGCCAUGCGUUACACGCGAACGCAGAACAUUGCCGUUGCCUUUGCUGAAUUGCGGCGGGAGCAGACGCGGGGGGGCUUUGAACGCUGGGUGGAUGAGAUCAAAGACAAGCUAGGCCUCACCCGGGUCGGCGUGGUGCGUUUCCUGGAAAAGGACUUGCACCGCUUGCGGGAGCUUGACGACCGCGCCGACAUACUCACCCAUUACCUGCCAGCAAUCUACCAAGCACCAAUGGAGGAAGUGCCAGAAACAGGCCCUGAGGAACCACCCAUGGCCCCUCCAGACAACCAUGAGCAGGAUUGCAUGGAUGACUACCGCUAUUGCUUGGAAUCCACCGCGGCAAGUGCGGGCGAGUUUGCAGCCACCGCCCAGGAGGCGCUGGACCACCUACCCCCGCAGCUGCGACCACCUUGCGCGGCGAGGAUCUUUGUGCAGGGCCCGCCGGGCAGCGGCAAGUCCACCGCCUUCGCCGACUGGUCAGCAGGGAAGAAACAACAAUGCUUGGUGGUUGUGCCCACCCGGAAACAGGUGGCCGAUUGGACCGCGCGCGGCUUCCACGCUUGCACCACCAUGUCAUCCUUCAAGGCCGCCGCUGGUUACAAACGAGUCAUCGUGGACGAGGUGACGCUGCAGCACGCUGGGGCGGUUCAGUUUCUGGCACGCAUGCCACACCUGGAGAAGGUGUACGCCCUGGGCGACUUACAUCAGAUUGACUUCACUGACUUUCAGGGCACUGGCUUCAGAGCCGACCUAAAGCGCCUGUAUGCAGACUGGUCCCGAACCACACUCACGGAAACCCACCGGUGCCCGCAGGACGUGGUUGAACUGCUUAAACCCAUUUACGGCUGGACCGGGACGAGCAAGGUGCAGAAGUCAAUAGUCAGGGGUGUCUGCAAUCGCGGGGCACAGCACUUGUGCUACAGCCAGGCAACAAAGGCAUUGCUGGAAGCACGUGGCCUGACCACUUACACCGUGCACGAAGCGCAAGGCUCCACCUUCCGCGCAGUGUGCUUGCAUGUGGAAGCGGCUGACGCACCACUGGUGCGCACAAGUCGCGCGCACACGGUAGUGGCCAUCACACGCCACACCGGCAGCCUGGUCAUCGUGGAGAAUGGCACCGUGGCGUUGAGCGAGCGCCUGGAGGAGCUCCGCGGCCAGCUUCUGACUGAGCCCCAGCUUCAUGACACUGUUGUGCCGGAAGACAUUGUGCCGGUCGUGGUGCACGCGACGUCCGGCGCCGAUGAGCCCCCGAACACCGGGGCAACGCUGGAGGACAUGGGGACCACCUUUGGGGCGUGCACUGGCAUUGAAAGGGUGACCAAGGAAAACUUCCCGGCGGCGGUCAACCGCACAACCCUUUGCCUCACGGAAGGCUAUUCUGAGUGCCAAACGGCCCGCGUCGGCUUCACGGACGUGGUGCAAGAAGCGUGCCGGCAGUCGCGCCCGCAAGACAGGGGCGCCCAAGUGGCGGCCCUGUUGGACCGUGUGUGCGCCCGCAACAACAACGUCGGCGCACGGCUCGCACGCCAGAGGGCCACAGCCAUGUUCACGGCCUUCCUUCAGUGGUGUGAGGAUCAGCCAGCCAUCCUGGAGCAGGAAGCCCCCUUGCGCACAGCCGAGUGCCUGCGCGCGGCCGCCGAGAAAGACCCAGAAUUGCGGCAGUACUUCAAGGAACAUAACCUCAAGGACCUGGUCACGUGCAAGAACCACCUAAAGGCACAGGCGAAGUUCGCUGGCAACGUGCUGGUGAAGGCUAAAGCAGGGCAGGGCAUCAACGCAUGGAGCAAGCAGGCGAAUCUUGCAGUUGGACCCUUUGUGCGAGCCGCACAGGAGGUGCUGCUGCGGUGCCUGAAGCCCAAUGUGUGCAUGGUCUUGUACCAGAGUGAACGGCAGCUGGCAGACUGGAUCAAUGAGCAAGACCUUGAGGUGCCAUGCGUGUGCAAUGACUUCACGGAGUUUGAUAGCACCCAAAAUGACACCACAGCCCAGUUUGAAGCCAAGGUACUGCGCUGGCUCGGUGUCCCGGACUCCGUAUGCCAAUUGUACCUGGCCUUGCGCGCAGCAGCACGCAUUGAGAGUACCAUGCUCAACGUGGAUGCCCCAAAUGCCCGCAUGUCCGGAGAGGCAAACACACUGUUCGGGAACACCAUUGUGACGAUGGCUGUCAACGCCCUGCUGUUGCCUGGGGGUUUCUCCUGGGCGGCCUUCAAGGGCGACGACAGCAUUGUUGCUAACCCCGAGCAUGAGGCCCCCGUGGAAGGGGUGGAACAGCUGACGGGCAUGAUUUGCAAGGUGGAAAAGCCCGAGGUGCCUGAGUUUGUCGGUCUCGUCAUCUCGGAUCGCGCUUAUCCGGACUUGAAGCGCGCCGUGGGCAAGCUGCUUGGCAAAGGCUACCCAAACGACCCGAUUGCACGGGCCGACCUGAUGCGCAGUGUGAAUGAGCGGCUUUGGCUCAUACCGAAAGACCGCCAACACCAAUGCUGCCUCACCAACGCGGCACGACACACCGCGGAGUACGCGGAGGCGGUGAACUGGCUAUGCGCAUUAAAGAAUGCAGCGGCAGAGCUGCCAAUGCCACGCCUGAAGCAUUGCCUGGAAGUCAGAAUAAAUAACCCUGUGGAAUAGAGCGCAUGCCAAAAGCAGCGCAGAAAGCCGGCAGCCCCGCCCGCAAACCCAAACCACAGAAAUCAGCUCAACCCAACACCCCCAGGCAAAAUGCCAAGCCCAAGCCCCCUUCCGCCGCCGCGGUCCCGAAGCUUGCCAAGCGUGUCCAGGCGCUCGAACGCAAGGAUGACGGGCCCAAGGUCGCAGACCAGUUCACCUGCACGGUCAACCUCGGCGUGGUCACCGCCGCGGAGGUUGACGACUUCACCCGCGCCAUGCAGGUCUUCCUCAGCCCGCUCUUGCUCAAGGACGUCAACGAGAGCGGUGCCAGCAACACCCCGCUCUCCACCAGGGCAGCGCAGUACAGCAUGUACAGAAUCAGCCAUCUGCGCGUCGACGUCCUACCACUUGUUGGUGCAUCUGGCGUCGGAGGUACAAGCGGCCUUCUGUCCCUGCAGCUGGACUCCUCGCAAGGGGCCCCGGUCAAUUAUGAUUCGGUGGCCACGAGGCCUCACACCAUUUUGUUGCCAGGCCAGCGUGCGCGCUUUCAACCGCGCGCACCAGUCGGCACUGGCUUCAAAGGCGGCUGGUACUACACCAACACAGCCGCCAACGAUGGUGCAGCCUGCCUCGGACCUUCCCUUGAGGUGUUCCUCCUCGGUCGGACCACGAACAUAUACACCAACACCCCAUUCACCGGCCCUCUCUUUCGUCUGUCUGCACACGCAACCUACCAGUUCGCCAACUACACACCCAAUCCAGCCUUGGCAACAUUGCAAACAGACAUUGCAGAAACACGGGCAGAAGUCACAACAAAUGAGAAGGGCGAGAUCGUUGUGUCGUUCGACACACCACUCCUGGGCGGCACCUUCCACACCACGAGGACGGGCAUUGGCGACGCUAUCUUCGCGGUGCUCGACACAGUGGGCGGCCUUGCCUCGCAAGUCCCGGUGCUCGGCCCGUUGCUCGACACGGGUCUCGCCUUCCUCAAGCCCAUCUUCAAGUCCCCCGCCGGCUUUGCCAACUCCCGCACGCACGACUACCUCGUCUGCGGGUCCUUUGACCAGGCCAAGACGGGGGCGGCACUCACCACCAACAAGAACUUGAAUGGGCCCAUUGAAGUCAAUCUGCAGUGCCAGCAGCUGACACCCAUGGCUGACGGGGCUUCGGUCUCCCCCGUCGGCCCUGAGGCCACCGUGGCACUGCCCCACCGUCACUUUGACAUGACACCAGUCUCCUCCGCCAAAUUUGGGGUCACCUGCCCCUUCUUCGGCGGUGUGACACAAGUGACGGUGGCCGAGGGGGGCGUGGAUCGAAUCCCCAGCCUGCGGCUCACAGCCCCCAUCAAGGUCACCCAGUAUGACAACCCGAAUGAACAUAUCACCACCAAUUACAUCGGGUUGCGGGACUUUGACUACUAUCUUGCCGCGCAAGCCCCAGAGCAAGAUAUCCUGGUCAAAUUCCACAUCCACCCGCCAAUCUACCAGCCCACAAACUCUGCCGUGCUGCAGCACGCCGGAGACGUGGCGGAUGACUUCAGCGGGUACCUGGGAAGACUGCCCACACUCUGCAAGCAAGCCGACUUGCUGCCUUCACUGGUCAACGAGGACGGCUUCACGCAGGGCUGGGUCACAGUUGCAGACACGCCCGAUCCAUUCAAAGUGCCAGUGGGCACCCGAUUGGUCUGCGUGCACUACAACAUCUGGCAACCCACAAUGCUGGAGGCCGGCAUCGACCCGCCGAGGCAGCAGCGCUUCGGCUGGUUGAUGGUUGAGCCCAACGGCCAACAGUACGUUGUGGGUUUCUAUGACCGCCAUGUCAUCCGUGACGGUGCAAUCAACCUUCAGGGUGUGCUGCACUCGUUCACCAUCACGGACAGCAGGGACAUGGCUGGUUGGUCAGGUAGAAAGGUGGAGCACACAAUAAAUACAUUCGAGGAACAGAGGGCACCAUGCUCGCCGCAGCUGCUGCCCGCUAUGGCGCCUUCAACCUCCUCGACAAGCUCUGCCAAAAGCUCUUCGGCUGCGGUCCCGACGUCACGUUGGCAGCCGGCCUGGUAGAGCUGACCUUACGCCACCCCGAAGGGGAGGCGCACUGUCGGGCGUCAAACCCCGACGAUGCCGCGUUUGAGAUGCUGUACAUCCUCAUCCAGACGUAUGGCAGUCCCGUGGAAAAGCCGAUCCGGGAUCUCCUGUACCAGAGCGGCAGGUACAGGUGCUAGGGCCAGUUAGUCUCUGGCCAAGACCGCUAUUUACCAUCAAGGAAGGG
>js2021-Rt001
ACCAGCGCACTTCGGCAGCGGCAGCACCTCGGCAGCACCTCAGCAGCAACATGCCCAGCAAAAAGAATGGAAGAAGCGGACCCCAACCACACAAAAGGTGGGTGTTCACGCTGAATAATCCTTCCGAGGACGAGCGCAAGAAAATACGGGAGCTTCCAATCTCCCTTTTTGATTATTTTATTGTTGGCGAGGAGGGTAATGAGGAAGGACGAACACCCCACCTCCAGGGGTTCGCTAATTTTGTGAAGAAGCAAACATTTAATAAAGTGAAATGGTATTTTGGTGCCCGCTGCCACATCGAGAAAGCGAAAGGAACGGATCAGCAGAATAAAGAATATTGCAGTAAAGAAGGCAACTTACTGATCGAATGTGGAGCTCCTAGATCTCAAGGACAACGGAGTGACCTGTCTACTGCTGTGAGTACCTTGCTGGAGAGCGGGAGTCTGGTGACCGTTGCAGAGCAGCACCCTGTAACGTTTGTCAGAAATTTCCGCGGGCTGGCTGAACTTTTGAAAGTGAGCGGGAAAATGCAGAAGCGTGATTGGAAGACCAATGTACACGTCATTGTGGGGCCACCTGGGTGTGGCAAAAGTAAATGGGCTGCTAATTTTGCAGACCCGGAAACCACATACTGGAAACCACCTAGAAACAAGTGGTGGGATGGTTACCATGGTGAAGAAGTGGTTGTTATTGATGACTTTTATGGCTGGCTGCCCTGGGATGATCTACTGAGACTGTGTGATCGATATCCATTGACTGTAGAGACTAAAGGTGGAACTGTACCTTTTTTGGCCCGCAGTATTCTGATTACCAGCAATCAGACCCCGTTGGAATGGTACTCCTCAACTGCTGTCCCAGCTGTAGAAGCTCTCTATCGGAGGATTACTTCCTTGGTATTTTGGAAGAATGCTACAGAACAATCCACGGAGGAAGGGGGCCAGTTCGTCACCCTTTCCCCCCCATGCCCTGAATTTCCATATGAAATAAATTACTGAGTCTTTTTTATCACTTCGTAATGGTTTTTATTATTCACTTAGGGTTAAGTGGGGGGTCTTTAAGATTAAATTCTCTGAATTGTACATACATGGTTATACGGATGTTGTAGTCCTGGTCGTATATACTGTTTTCGAACGCAGTGCCGAGGCCTACATGGTCTACATTTCCAGTAGTTTGTAGTCTCAGCCAGAGTTGATTTCTTTTGTTATTGGGTTGGAAGTAATCGATTGTCCTATCAAGGACAGGTTTCGGGGTAAAGTACCGGGAGTGGTAGGAGAAGGGCTGGGTTATGGTATGGCGGGAGGAGTAGTTTACATAGGGGTCATAGGTTAGGGCATTGGCCTTTGTTACAAAGTTATCATCTAGAATAACAGCAGTGGAGCCCACTCCCCTGTCACCCTGGGTGATTGGGGAGCAGGGCCAGAATTCAACTTTAACCTTCCTTATTCTGTAGTATTCAAAGGGCACAGTGAGGGGGTTTGAGCCCCCTCCTGGGGGAAGAAAATCATTAATATTAAATCTCATCATGTCCACATTCCAGGAGGGCGTTCTGACTGTGGTTTTCTTGACAGTATAACCGATGGTGCGGGAGAGGCGGGTGTTGAAGATGCCATTTTTCCTTCTCCAGCGGTAACGGTGGCGGGGGTGGACGAGCCAGGGGCGGCGGCGGAGGATCTGGCCAAGATGGCTGCGGGGGCGGTGTCTTCGTCTGCGGAAACGCCTCCTTGGATACGTCATCGCTGAAAACGAAAGAAGTGCGCTGTAAGTATT
>js2021-Rt002
ACCAGCGCACTTCGGCAGCGGCAGCACCTCGGCAGCACCTCAGCAGCAACATGCCCAGCAAAAAGAATGGAAGAAGCGGACCCCAACCACACAAAAGGTGGGTGTTCACGCTGAATAATCCTTCCGAAGACGAGCGCAAGAAAATACGGGAGCTTCCAATCTCCCTTTTTGATTATTTTATTGTTGGCGAGGAGGGTAATGAGGAAGGACGAACACCCCACCTCCAGGGGTTCGCTAATTTTGTGAAGAAGCAAACATTTAATAAAGTGAAATGGTATTTCGGTGCCCGCTGCCACATCGAGAAAGCGAAAGGAACGGATCAGCAGAATAAAGAATATTGCAGTAAAGAAGGCAACTTACTGATCGAATGTGGAGCTCCTAGATCTCAAGGACAACGGAGTGACCTGTCTACTGCTGTGAGTACCTTGCTGGAGAGCGGGAGTCTGGTGACCGTTGCAGAGCAGCACCCTGTAACGTTTGTCAGAAATTTCCGCGGGCTGGCTGAACTTTTGAAAGTGAGCGGGAAAATGCAGAAGCGTGATTGGAAGACCAATGTACACGTCATTGTGGGGCCACCTGGGTGTGGCAAAAGCAAATGGGCTGCTAATTTTGCAGACCCGGAAACCACATACTGGAAACCACCTAGAAACAAGTGGTGGGATGGTTACCATGGTGAAGAAGTGGTTGTTATTGATGACTTTTATGGCTGGCTGCCCTGGGATGATCTACTGAGACTGTGTGATCGATATCCATTGACTGTTGAGACTAAAGGTGGTACTGTACCTTTTTTGGCCCGCAGTATTCTGATTACCAGCAATCAGACCCCGTTGGAATGGTACTCCTCAACTGCTGTCCCAGCTGTAGAAGCTCTCTATCGGAGGATTACTTCCTTGGTATTTTGGAAGAATGCTACAGAACAATCCACGGAGGAAGGGGGCCAGTTCGTCACCCTTTCCCCCCCATGCGCTGAATTTCCATATGAAATAAATTACTGAGTCTTTTTTATCACTTCGTAATGGTTTTTATTATTCACTTAGGGTTAAGTGGGGGGTCTTTAAGATTAAATTCTCTGAATTGTACATACATGGTTATACGGATATTGTAGTCCTGGTCGTATATACTGTTTTCGAACGCAGTGCCGAGGCCTACGTGGTCTACATTTCCAGTAGTTTGTAGTCTCAGCCAAAGCTGATTTCTTTTGTTATTGGGTTGGAAGTAATCGATTGTCCCATCAAGGACAGGTTTCGGGGTAAAGTAGCGGGAGTGGTAGGAGAAGGGCTGGGTTATGGTATGGCGGGAGGAGTAGTTTACATAGGGGTCATAGGTTAGGGCATTGGCCTTTGTTACAAAGTTATCATCTAGAATAACAGCAGTGGAGCCCACTCCCCTGTCACCCTGGGTGATTGGGGAGCAGGGCCAGAATTCAACCTTAACCTTCCTTATTCTGTAGTATTCAAAGGGCACAGTGAGGGGGTTTGAGCCCCCTCCTGGGGGAAGAAAATCATTAATATTAAATCTCATCATGTCCACATTCCAGGAGGGCGTTCTGACTGTGGTTTTCTTGACAGTATAACCGATGGTGCGGGAGAGGCGGGTGTTGAAGATGCCATTTTTCCTTCTCCAGCGGTAACGGTGGCGGGGGTGGACGAGCCAGGGGCGGCGGCGGAGGATCTGGCCAAGATGGCTGCGGGGGCGGTGTCTTCGTCTGCGGAAACGCCTCCTTGGATACGTCATCGCTGAAAACGAAAGAAGTGCGCTGTAAGTATT
